# Supplementary material for: Propofol total intravenous anaesthesia versus inhalational anaesthesia for acute postoperative pain in patients with morphine patient-controlled analgesia: a large-scale retrospective study with covariate adjustment
Source: BMC Anesthesiol. 2022 May 10;22:140. doi: 10.1186/s12871-022-01683-9 (PMC9088064; doi:10.1186/s12871-022-01683-9)
Supplement: Supplementary file 1 — Additional file 1: Dataset. [file 12871_2022_1683_MOESM1_ESM.xlsx]

## Sheet: Propofol TIVA data 
						Intraoperative analgesics																		Postoperative analgesics
ASA	Age	Sex	BW	Chronicopioidsedativeuser	Postopventilation	Remifentanil mcg	Fentanyl mcg	Morphine mg	Dexmedetomidine mcg	Ketamine mg	NSAIDs/paracetamol	OtherIntraopAnalgesic drugs	HourspostopDay1	HourspostopDay2	HourspostopDay3	NRSRDay1	NRSRDay2	NRSRDay3	NRSCDay1	NRSCDay2	NRSCDay3	Nausea	Vomit	AddTramadol	AddNSAID	AddParacetamol	AddDihydrocodeine	Addotheranalgesic	Dizziness	Pruritus	Confusion	OTtype	AnaeTech	pcadoseDay1 mg	pcadoseDay2 mg	pcadoseDay3 mg
3	64	Male	60.3	0	0	906.8	100	8	0	40		0	24	#NULL!	#NULL!	1	#NULL!	#NULL!	3	#NULL!	#NULL!	0	0	0	0	0	0	0	0	0	0	Abdomen - HBP	gas	0	#NULL!	#NULL!
3	63	Male	71	0	1	0	100	14	0	0		0	72	96	#NULL!	0	0	#NULL!	1	1	#NULL!	0	0	1	0	0	0	0	0	0	0	Abdomen - HBP	gas	4	6	#NULL!
2	72	Male	79	0	0	1495	100	7	0	40		0	24	48	72	1	1	0	5	5	5	0	0	1	0	1	0	1	0	0	0	Abdomen - HBP	gas	11	35	27
3	60	Male	64	0	1	0	868	15	0	0		0	94	118	#NULL!	7	3	#NULL!	7	6	#NULL!	1	0	1	0	0	0	1	0	0	0	Abdomen - HBP	gas	26	18	#NULL!
1	25	Male	75	0	0	6550	0	23	0	0		1	17	41	#NULL!	3	0	#NULL!	4	3	#NULL!	0	0	1	0	0	0	0	0	0	0	Abdomen - HBP	tiva	7.5	15	#NULL!
3	70	Female	65	0	0	391.5	0	10.5	0	20	PARACETAMOL 1000MG	1	14	38	52	2	2	2	8	5	8	0	0	0	0	1	1	1	0	0	0	Spine	gas	9	2	7
1	40	Female	50	0	0	997	0	7	0	30		1	18	42	#NULL!	6	0	#NULL!	8	2	#NULL!	0	0	1	0	1	1	1	0	0	0	Limb	gas	3	0	#NULL!
2	78	Male	55	0	0	1520	0	5	0	0	PARACETAMOL 800MG	1	15	#NULL!	#NULL!	1	#NULL!	#NULL!	5	#NULL!	#NULL!	0	0	1	0	1	0	0	0	0	0	Abdomen - URO	gas	3	#NULL!	#NULL!
3	50	Female	54	0	0	1440	0	5	0	0	VOLTAREN 50MG, PARACETAMOL 1000MG	1	24	#NULL!	#NULL!	0	#NULL!	#NULL!	2	#NULL!	#NULL!	0	0	1	0	1	0	0	1	0	0	ZBreast	tiva	3	#NULL!	#NULL!
3	96	Male	68	0	0	0	0	3	0	0	PANADOL 1000MG	0	21	45	69	3	3	3	8	8	8	0	0	1	0	1	0	0	0	0	0	Abdomen - URO	gas	10	10	3
2	44	Female	66	0	0	0	100	5	0	35	PARACETAMOL 1000MG	1	22	46	#NULL!	0	0	#NULL!	5	1	#NULL!	0	0	1	0	1	0	0	0	0	0	Abdomen - GYN	gas	37	7	#NULL!
2	56	Male	71.1	0	0	889.49	0	7	0	10		0	18	42	66	3	3	0	5	7	4	1	0	0	0	1	1	1	1	0	0	Abdomen - URO	gas	50	25	21
2	52	Male	61.8	0	0	1650	0	10	0	20		0	15	39	63	5	1	1	6	5	5	0	0	0	0	0	1	1	0	0	0	Abdomen - HBP	gas	15	16	9.5
2	69	Female	44.5	0	0	1780	0	6	0	0	PANADOL 1000MG	0	24	48	72	2	2	0	5	4	2	1	0	0	0	1	1	1	0	0	0	Abdomen - CRT	tiva	#NULL!	#NULL!	#NULL!
3	57	Male	62	0	0	822.12	0	6	0	5		1	23	47	#NULL!	3	2	#NULL!	10	8	#NULL!	0	0	0	0	0	1	1	0	0	0	Abdomen - HBP	gas	11	9	#NULL!
2	20	Female	53	0	0	2310	0	6	0	0		0	21	45	69	4	2	1	7	4	5	0	0	0	0	0	1	1	0	0	0	Spine	tiva	18	31.5	15
3	74	Male	62	0	0	5610	0	2	0	0	PARACETAMOL 1000MG	1	15	39	63	0	0	0	1	2	5	0	0	0	0	0	0	0	0	0	0	Abdomen - UGI	tiva	#NULL!	#NULL!	#NULL!
2	38	Female	56	0	0	1180	100	9	0	30	PANADOL 1000MG	0	20	44	#NULL!	1	1	#NULL!	3	2	#NULL!	0	0	0	0	1	1	1	0	0	0	Spine	gas	17	6	#NULL!
3	61	Female	63.3	0	0	141	0	10.5	93	25		0	18	42	#NULL!	5	1	#NULL!	8	3	#NULL!	0	0	0	0	1	1	1	0	0	0	Limb	gas	22.5	7.5	#NULL!
2	69	Male	68	0	0	3730	0	10	69	50		1	24	48	#NULL!	1	0	#NULL!	3	2	#NULL!	0	0	0	0	0	1	1	0	0	0	Abdomen - HBP	tiva	9	2	#NULL!
3	84	Male	61	0	0	1160	100	9	0	0	PARACETAMOL 750MG	1	12	36	#NULL!	0	0	#NULL!	2	2	#NULL!	0	0	1	0	1	0	0	0	0	0	Abdomen - HBP	gas	6	14	#NULL!
2	56	Female	44.4	0	0	511.49	0	7	0	10		1	20	44	#NULL!	3	2	#NULL!	9	6	#NULL!	1	1	0	0	0	1	1	0	0	0	Abdomen - HBP	gas	33	10	#NULL!
2	59	Male	83.6	0	0	1460	0	8	0	10		1	22	46	#NULL!	3	2	#NULL!	6	7	#NULL!	1	0	1	0	0	0	0	0	0	0	Abdomen - HBP	gas	15	1	#NULL!
3	81	Male	54.9	0	0	617.08	100	5	0	0	PANADOL 1000MG	1	21	45	69	5	2	0	6	5	3	1	0	1	0	1	0	1	0	0	0	Abdomen - CRT	gas	11	29	19
3	84	Male	83	0	0	2610	100	8	0	0	PARACETAMOL 1000MG	1	17	#NULL!	#NULL!	2	#NULL!	#NULL!	5	#NULL!	#NULL!	0	0	0	0	0	0	0	0	0	0	Abdomen - CRT	gas	3	#NULL!	#NULL!
3	89	Male	48	0	1	558.8	0	13.5	0	20		0	22	46	#NULL!	#NULL!	0	#NULL!	#NULL!	7	#NULL!	0	0	0	0	1	1	0	0	0	0	Abdomen - CRT	gas	#NULL!	#NULL!	#NULL!
2	23	Male	81	0	0	3090	0	5	69.07	0	PARACETAMOL 1000MG	1	20	#NULL!	#NULL!	5	#NULL!	#NULL!	6	#NULL!	#NULL!	1	1	0	0	0	0	0	0	0	0	Head and Neck	tiva	28	#NULL!	#NULL!
1	38	Female	48	0	0	689.84	100	7	0	0	DICLOFENAC, PARACETAMOL 1000MG	1	24	48	#NULL!	7	3	#NULL!	10	7	#NULL!	0	0	1	0	1	0	0	0	0	0	Abdomen - URO	gas	13	0	#NULL!
3	84	Male	71.5	0	0	782.93	0	3	8.33	0		0	24	48	72	3	1	1	8	5	4	1	1	0	0	0	0	0	0	0	0	Limb	tiva	27	12	3
2	48	Male	69	0	0	3670	0	12	0	30	PARACETAMOL 1000MG	1	12	36	60	10	1	0	10	5	6	0	0	1	0	1	0	0	0	0	0	Abdomen - other	tiva	12	7	1
3	74	Male	63.8	0	0	1995	0	8	0	30		1	24	48	72	1	1	0	6	5	2	0	0	1	0	0	0	0	0	0	0	Abdomen - HBP	gas	8	1	0
2	60	Male	59.6	0	0	2870	0	3	0	0		1	17	41	65	0	1	1	5	4	5	0	0	1	0	1	0	0	0	0	0	Abdomen - UGI	gas	#NULL!	#NULL!	#NULL!
3	74	Male	70	0	0	1250	0	7.5	0	0	PARACETAMOL 1000MG	1	8	32	56	3	0	2	4	4	4	0	0	0	0	0	1	1	0	0	0	Limb	gas	4	11	4
3	67	Male	64	0	0	544.64	100	5	0	50		1	21	45	69	0	0	0	5	5	5	0	0	1	0	1	0	0	0	0	0	Abdomen - other	gas	8	18	12
1	37	Male	65	0	0	2090	100	10	0	50	DICLOFENAC 75MG, PARACETAMOL 1000MG	1	16	40	#NULL!	0	2	#NULL!	10	10	#NULL!	0	0	1	0	1	1	1	0	0	0	Limb	gas	2	10	#NULL!
2	61	Female	41.5	0	0	1590	100	4	0	40		1	18	42	#NULL!	0	2	#NULL!	5	5	#NULL!	0	0	1	0	0	1	0	0	0	0	Abdomen - HBP	gas	12	2	#NULL!
2	52	Female	58	0	0	1980	0	0	0	0	PARACETAMOL 1000MG	1	22	48	#NULL!	2	0	#NULL!	5	3	#NULL!	0	0	0	0	1	1	1	0	0	0	Abdomen - GYN	tiva	7	1	#NULL!
2	50	Female	72	0	0	1410	0	10	0	50	PARACETAMOL 1000MG	1	24	48	#NULL!	0	0	#NULL!	3	2	#NULL!	0	0	0	0	1	0	1	0	0	0	Abdomen - GYN	tiva	8	3	#NULL!
3	50	Female	67	0	0	4510	100	10	0	0		0	18	42	86	1	1	1	6	4	4	1	0	1	0	0	1	0	0	0	0	Abdomen - HBP	tiva	30	19	1
3	66	Male	60.9	0	0	4460	0	11	0	0		1	14	40	#NULL!	4	5	#NULL!	9	7	#NULL!	0	0	1	0	1	0	0	0	0	0	Head and Neck	tiva	16	7	#NULL!
3	69	Female	50	0	0	236.17	0	4.5	0	0	PARACETAMOL 500MG	1	24	48	#NULL!	2	0	#NULL!	4	2	#NULL!	0	0	0	0	1	0	0	0	0	0	Abdomen - CRT	gas	2	1	#NULL!
2	35	Female	57	0	0	2150	0	10	0	50	PARACETAMOL 1000MG	1	15	#NULL!	#NULL!	2	#NULL!	#NULL!	4	#NULL!	#NULL!	0	0	1	0	1	0	0	0	0	0	Abdomen - GYN	tiva	2	#NULL!	#NULL!
2	70	Male	54.1	0	0	831.52	0	5	0	50	VOLTAREN 50MG	1	22	#NULL!	#NULL!	0	#NULL!	#NULL!	2	#NULL!	#NULL!	0	0	1	0	1	1	0	0	0	0	Abdomen - URO	tiva	13	#NULL!	#NULL!
1	43	Female	70	0	0	1600	100	11	0	30	PARACETAMOL 1000MG	1	20	44	#NULL!	6	6	#NULL!	8	8	#NULL!	1	0	0	0	1	0	1	1	0	0	Abdomen - URO	gas	33	1	#NULL!
2	50	Male	76	0	0	1060	0	8	0	15		1	16	40	#NULL!	6	2	#NULL!	8	5	#NULL!	0	0	1	0	1	0	1	0	0	0	Abdomen - CRT	gas	14	6	#NULL!
1	37	Male	54.8	0	0	883.38	0	7	0	10		1	17	41	#NULL!	0	0	#NULL!	3	3	#NULL!	0	0	1	0	1	0	0	0	0	0	Abdomen - CRT	gas	3	0	#NULL!
3	70	Female	52.2	0	0	1740	0	6	0	40		1	16	40	#NULL!	5	3	#NULL!	10	8	#NULL!	0	0	1	0	1	0	0	0	0	0	Abdomen - URO	tiva	5	4	#NULL!
3	63	Female	55.5	0	0	1220	100	15	0	50	PARACETAMOL 1000MG	1	17	41	#NULL!	4	2	#NULL!	6	5	#NULL!	0	0	1	1	1	0	0	0	0	0	Abdomen - GYN	gas	15	5	#NULL!
2	58	Male	58	0	0	3640	0	10.5	0	40		1	20	44	#NULL!	3	0	#NULL!	8	3	#NULL!	0	0	1	0	0	0	0	0	0	0	Abdomen - HBP	tiva	8	9	#NULL!
1	47	Female	65	0	0	1900	0	6	0	0	PARACETAMOL 1000MG	1	21	#NULL!	#NULL!	2	#NULL!	#NULL!	6	#NULL!	#NULL!	1	1	1	1	1	0	0	1	0	0	Abdomen - GYN	gas	17	#NULL!	#NULL!
3	65	Male	73.5	0	0	872.45	100	5	0	0	PARACETAMOL 1000MG, KETOROLAC 15MG	1	24	48	#NULL!	#NULL!	0	#NULL!	#NULL!	5	#NULL!	0	0	0	0	1	1	0	0	0	0	Abdomen - CRT	gas	#NULL!	#NULL!	#NULL!
3	74	Male	56.5	0	0	3320	100	8	0	25		0	15	39	63	0	0	0	2	2	2	0	0	1	0	0	0	0	0	0	0	Abdomen - other	gas	13	31	2
2	59	Male	65.9	0	0	2090	100	9	0	0	VOLTAREN 50MG	1	24	48	72	5	2	1	10	5	5	0	0	1	0	1	0	0	1	0	0	ENDOCRINE	tiva	20	16	13
2	76	Male	53	0	0	500.85	100	6	0	30		1	21	45	69	0	2	2	3	6	3	1	0	0	0	0	0	0	0	0	0	Abdomen - other	gas	20	6	1
2	57	Male	64.6	0	0	1520	100	8	0	50	PARACETAMOL 1000MG	1	19	#NULL!	#NULL!	0	#NULL!	#NULL!	1	#NULL!	#NULL!	0	0	0	0	1	0	1	0	0	0	Abdomen - HBP	gas	0	#NULL!	#NULL!
2	70	Female	64	0	0	1056.2	0	10	0	30		1	17	41	65	1	3	1	5	7	5	0	0	1	0	1	0	0	0	0	0	Abdomen - HBP	gas	16	-1	25
2	55	Female	51.5	0	0	2030	100	8	0	50	VOLTAREN 50MG	1	14	#NULL!	#NULL!	0	#NULL!	#NULL!	1	#NULL!	#NULL!	0	0	1	0	1	0	0	0	0	0	Abdomen - CRT	gas	1	#NULL!	#NULL!
2	67	Male	88	0	0	670.89	0	15	0	150	PARACETAMOL 2000MG	1	11	35	#NULL!	2	1	#NULL!	4	3	#NULL!	0	0	0	0	1	0	0	0	0	0	Abdomen - HBP	tiva	7	0	#NULL!
3	91	Male	58	0	0	542.3	100	3	0	20		1	18	42	66	#NULL!	#NULL!	2	#NULL!	#NULL!	4	0	0	0	0	1	0	0	0	0	0	Abdomen - CRT	gas	4	9	1
2	68	Female	58	0	0	0	100	10	0	30		1	15	#NULL!	#NULL!	0	#NULL!	#NULL!	0	#NULL!	#NULL!	0	0	0	0	1	0	1	0	0	0	Limb	gas	2	#NULL!	#NULL!
2	75	Female	59	0	0	4170	0	10	0	50	PARACETAMOL 1000MG	1	24	#NULL!	#NULL!	6	#NULL!	#NULL!	6	#NULL!	#NULL!	1	1	0	0	0	0	0	0	0	0	Spine	tiva	6	#NULL!	#NULL!
2	71	Female	51.4	0	0	1600	0	7	0	20		1	15	49	73	3	2	0	7	6	3	0	0	1	0	0	0	1	0	0	0	Abdomen - other	gas	7	10	4
2	60	Female	49	0	0	1020	0	6	0	25		1	17	41	#NULL!	3	0	#NULL!	5	3	#NULL!	0	0	1	0	1	0	0	1	0	0	Abdomen - CRT	tiva	6	1	#NULL!
3	35	Male	47	0	0	850.38	100	7	0	0	PARACETAMOL 750MG	1	16	#NULL!	#NULL!	1	#NULL!	#NULL!	3	#NULL!	#NULL!	0	0	0	0	0	0	0	0	0	0	Abdomen - CRT	gas	2	#NULL!	#NULL!
3	36	Male	125	0	0	2490	100	10	0	0	PANADOL 1000MG	0	23	47	#NULL!	5	3	#NULL!	7	4	#NULL!	1	1	1	0	1	1	1	0	0	0	PLASTIC & RECONSTRUCTION	gas	70.55	1.45	#NULL!
3	74	Female	71	0	0	0	0	5	0	10		1	23	#NULL!	#NULL!	0	#NULL!	#NULL!	3	#NULL!	#NULL!	0	0	1	0	0	0	0	0	0	0	Limb	tiva	0	#NULL!	#NULL!
2	53	Male	49.6	0	0	5130	0	9	0	65		0	13	37	61	7	6	6	10	9	9	0	0	1	0	1	1	1	1	0	0	Head and Neck	gas	45	64.6	54.5
2	86	Female	44	0	0	902.64	0	6	0	0		0	18	32	56	3	2	1	7	5	3	0	0	1	0	1	0	0	0	0	0	Head and Neck	tiva	6.4	5.6	0
1	38	Male	73	0	0	0	200	0	0	0		0	15	39	63	1	0	0	6	7	3	0	0	1	0	0	0	0	0	0	0	Abdomen - HBP	tiva	5	16	11
3	60	Male	66	0	0	0	100	11	0	0	PARACETAMOL 1000MG	0	19	43	67	3	5	4	6	8	8	0	0	1	0	1	1	1	0	0	0	Head and Neck	gas	25	47	18
2	71	Male	45	0	0	794.25	100	5	0	0		0	12	36	58	0	0	0	5	5	6	0	0	1	0	0	0	0	0	0	0	Abdomen - HBP	gas	4	2	4
1	69	Female	50	0	0	1290	100	5	0	40		1	11	35	#NULL!	8	5	#NULL!	10	6	#NULL!	0	0	1	0	1	0	0	0	0	0	Abdomen - CRT	gas	8	3	#NULL!
3	50	Male	98.3	0	0	0	100	8	0	0		0	15	39	#NULL!	0	0	#NULL!	5	4	#NULL!	0	0	0	0	1	1	0	0	0	0	Abdomen - URO	gas	19	11	#NULL!
2	46	Female	78.5	0	0	1930	0	10.5	36.63	25		1	23	47	#NULL!	6	2	#NULL!	8	4	#NULL!	0	0	1	0	1	0	0	0	0	0	Abdomen - GYN	tiva	26	5	#NULL!
3	85	Female	56	0	0	1180	100	6	0	20		1	18	42	66	5	2	2	8	8	5	1	0	1	0	1	1	1	0	0	0	Abdomen - CRT	gas	18	19.6	9.8
2	44	Female	66	0	0	1640	100	7.5	0	25		1	11	35	59	5	1	0	7	8	5	0	0	1	0	1	0	0	0	0	0	Abdomen - CRT	gas	4	15	4
3	65	Female	49.5	0	0	1370	100	5	0	0		1	21	25	#NULL!	#NULL!	#NULL!	#NULL!	#NULL!	#NULL!	#NULL!	1	1	1	0	0	0	0	0	0	0	Abdomen - HBP	gas	15	0	#NULL!
2	29	Male	44	0	1	8100	0	30	286.66	139.24	PARACETAMOL 3000MG	0	24	46	70	#NULL!	7	5	#NULL!	6	6	0	0	1	0	1	0	1	0	0	0	Abdomen - URO	gas	#NULL!	#NULL!	5
2	64	Female	52.8	0	0	823.68	0	7.5	0	0	PARACETAMOL 1000MG	1	16	#NULL!	#NULL!	0	#NULL!	#NULL!	0	#NULL!	#NULL!	0	0	0	0	0	0	0	0	0	0	ZBreast	tiva	0	#NULL!	#NULL!
2	75	Female	68	0	0	1040	0	4	0	0		1	24	#NULL!	#NULL!	0	#NULL!	#NULL!	3	#NULL!	#NULL!	0	0	0	0	1	0	1	0	0	0	Abdomen - HBP	gas	11	#NULL!	#NULL!
2	51	Male	80.3	0	0	1860	100	9	0	30		1	20	44	#NULL!	3	2	#NULL!	5	4	#NULL!	0	0	0	0	1	1	1	0	0	0	Abdomen - CRT	gas	38	4	#NULL!
3	69	Male	80.9	0	0	2250	0	15	0	40		1	10	34	58	0	0	0	2	2	2	0	0	1	0	0	0	1	0	0	0	Abdomen - HBP	gas	1.5	13.5	12
3	51	Male	52	0	1	6770	200	15	66.39	0		1	13	34	58	#NULL!	0	0	#NULL!	0	0	0	0	0	0	1	1	1	0	0	0	Head and Neck	tiva	7	14	12
3	90	Male	57	0	1	766.48	200	12	0	25	PARACETAMOL 1000MG	0	17	41	65	#NULL!	3	2	#NULL!	8	4	0	0	1	0	1	0	0	0	0	0	Abdomen - other	gas	#NULL!	#NULL!	16
3	50	Male	60	0	0	0	0	7	0	50		1	22	46	#NULL!	0	1	#NULL!	5	5	#NULL!	0	0	0	0	0	0	0	0	0	0	Abdomen - HBP	tiva	3	5	#NULL!
2	60	Male	72.6	0	0	1650	100	10	0	20		0	21	45	#NULL!	2	0	#NULL!	8	5	#NULL!	0	0	1	0	0	0	1	0	1	0	Abdomen - HBP	gas	20	22	#NULL!
2	69	Female	48	0	0	0	75	10.5	0	0		0	17	41	65	0	0	0	9	7	3	1	1	1	0	1	0	0	0	0	0	Abdomen - HBP	gas	12	10	2
2	63	Male	83.1	0	0	1050	100	4	0	10		1	15	42	#NULL!	2	0	#NULL!	5	5	#NULL!	0	0	1	0	0	0	1	0	0	0	Abdomen - HBP	gas	14	10	#NULL!
2	88	Female	50.5	0	0	2140	0	5	0	20	PARACETAMOL 1000MG	1	16	#NULL!	#NULL!	0	#NULL!	#NULL!	2	#NULL!	#NULL!	1	1	1	0	1	0	0	0	0	0	Head and Neck	tiva	1	#NULL!	#NULL!
2	67	Male	47	0	0	1340	0	8	0	30	PARACETAMOL 1000MG	1	18	42	#NULL!	2	2	#NULL!	6	4	#NULL!	0	0	1	0	1	0	1	0	0	0	Abdomen - CRT	tiva	44	20	#NULL!
3	77	Female	54.5	0	0	1320	0	9	0	25	PARACETAMOL 1000MG	1	7	31	#NULL!	2	0	#NULL!	5	3	#NULL!	0	0	1	0	1	0	1	0	0	0	Abdomen - CRT	gas	6	6	#NULL!
3	84	Male	62.8	0	0	2730	0	7	0	20		0	16	#NULL!	#NULL!	1	#NULL!	#NULL!	2	#NULL!	#NULL!	0	0	0	0	0	0	0	0	0	0	Head and Neck	tiva	1	#NULL!	#NULL!
2	77	Male	65	0	0	0	0	8	0	50	PARACETAMOL 1000MG	0	24	48	#NULL!	2	2	#NULL!	4	4	#NULL!	0	0	0	0	0	0	0	0	0	0	Limb	tiva	4	0	#NULL!
2	45	Female	67	0	0	1020	100	8	0	0	DICLOFENAC 60MG	1	17	40	#NULL!	2	1	#NULL!	5	4	#NULL!	0	0	0	0	0	0	0	0	0	0	Abdomen - GYN	gas	26	0	#NULL!
2	57	Male	71	0	0	6340	0	15	0	60	PARACETAMOL 1000MG	1	28	36	60	0	0	1	2	7	8	0	0	0	0	1	0	1	0	0	0	Abdomen - HBP	gas	10	8	25
2	70	Male	71	0	0	1755	100	5	0	20		0	24	48	#NULL!	4	0	#NULL!	7	2	#NULL!	0	0	1	0	1	0	0	0	0	0	Abdomen - CRT	gas	15	7	#NULL!
4	84	Male	50	0	0	526.5	100	9	0	30		0	17	41	#NULL!	#NULL!	3	#NULL!	#NULL!	8	#NULL!	0	0	1	0	1	1	0	0	0	0	Abdomen - CRT	gas	#NULL!	#NULL!	#NULL!
2	58	Male	71	0	0	0	0	15	0	50		1	28	52	76	1	1	1	6	4	2	0	0	1	0	0	0	1	0	0	0	Abdomen - HBP	tiva	28	8	5
2	49	Female	67.5	0	0	811.92	100	9	0	0	PARACETAMOL 1000MG	1	20	44	#NULL!	7	5	#NULL!	10	9	#NULL!	1	1	0	0	1	1	0	1	0	0	Abdomen - GYN	gas	21.5	1	#NULL!
3	51	Female	55	0	0	3770	0	10	0	50		0	18	42	#NULL!	6	3	#NULL!	7	4	#NULL!	1	1	1	0	0	0	1	0	0	0	Abdomen - HBP	tiva	7	6	#NULL!
2	65	Male	68.7	0	0	5680	100	9	0	30		1	18	42	66	4	3	1	6	5	3	0	0	1	0	0	0	1	0	0	0	Abdomen - HBP	tiva	14	8	5
2	55	Female	57.5	0	0	251.85	100	7	0	0	VOLTAREN 60MG	1	24	#NULL!	#NULL!	0	#NULL!	#NULL!	3	#NULL!	#NULL!	1	1	0	1	1	0	0	1	0	0	Abdomen - GYN	gas	14	#NULL!	#NULL!
2	33	Female	54	0	0	2690	100	9	0	50		1	9	33	#NULL!	5	3	#NULL!	10	7	#NULL!	1	0	0	0	1	1	1	0	0	0	Spine	tiva	14	6	#NULL!
2	51	Male	77	0	0	2810	50	10	0	10	PARACETAMOL 1000MG	1	9	33	57	0	0	0	5	5	3	0	0	1	0	1	0	0	0	0	0	Abdomen - CRT	gas	5	11	3
1	46	Male	73.9	0	0	0	0	10	0	30	PANADOL 1000MG	0	19	43	67	5	0	0	8	4	3	0	0	1	0	1	0	0	0	0	0	Abdomen - URO	gas	20	25	5
3	79	Female	61.5	0	0	0	75	4.5	0	20		1	21	#NULL!	#NULL!	3	#NULL!	#NULL!	5	#NULL!	#NULL!	1	0	0	0	1	0	1	0	0	0	Limb	gas	5	#NULL!	#NULL!
2	74	Female	54.5	0	0	747.74	70	4	0	0		1	18	#NULL!	#NULL!	4	#NULL!	#NULL!	10	#NULL!	#NULL!	0	0	0	0	1	0	0	0	0	0	Abdomen - GYN	gas	3	#NULL!	#NULL!
1	51	Female	53.5	0	0	1550	100	7	0	0	PARACETAMOL 1000MG, VOLTAREN 50MG	1	22	#NULL!	#NULL!	3	#NULL!	#NULL!	4	#NULL!	#NULL!	0	0	1	0	1	0	0	0	0	0	Abdomen - GYN	gas	7	#NULL!	#NULL!
2	69	Female	63	0	0	0	0	7.5	0	0	VOLTAREN 75MG	0	18	#NULL!	#NULL!	0	#NULL!	#NULL!	3	#NULL!	#NULL!	0	0	0	0	1	0	1	0	0	0	Abdomen - GYN	tiva	6	#NULL!	#NULL!
3	62	Male	59	0	0	1370	0	7.5	0	20	PANADOL 1000MG	0	23	47	#NULL!	4	0	#NULL!	7	2	#NULL!	1	0	1	0	1	0	0	0	0	0	Abdomen - CRT	gas	38	1	#NULL!
2	62	Female	63	0	0	1320	100	7	0	20		1	18	42	#NULL!	2	2	#NULL!	5	5	#NULL!	0	0	1	0	1	0	0	1	0	0	Abdomen - CRT	gas	14	9	#NULL!
2	45	Male	68	0	0	1620	0	5	0	0	PANADOL 1000MG	0	20	44	68	3	0	2	8	8	8	0	0	1	0	1	0	1	0	0	0	Abdomen - URO	gas	44	23	15
2	49	Female	57.5	0	0	266.23	100	5	0	0		0	24	#NULL!	#NULL!	4	#NULL!	#NULL!	6	#NULL!	#NULL!	1	1	0	1	1	0	0	1	0	0	Abdomen - GYN	gas	5	#NULL!	#NULL!
2	59	Female	53	0	0	1330	0	6	0	10		1	24	#NULL!	#NULL!	2	#NULL!	#NULL!	4	#NULL!	#NULL!	1	1	0	0	0	1	1	0	0	0	Abdomen - HBP	gas	7	#NULL!	#NULL!
2	46	Male	59.5	0	0	789.57	0	7	0	30		0	16	40	#NULL!	3	0	#NULL!	5	3	#NULL!	0	0	1	0	0	0	0	0	0	0	Abdomen - HBP	gas	4	4	#NULL!
1	26	Male	63	0	0	0	0	3	0	0		1	20	#NULL!	#NULL!	0	#NULL!	#NULL!	2	#NULL!	#NULL!	0	0	0	0	0	0	0	0	0	0	Limb	gas	#NULL!	#NULL!	#NULL!
3	83	Male	54	0	0	3160	0	10	0	50		0	13	37	#NULL!	0	0	#NULL!	3	5	#NULL!	0	0	0	0	0	0	0	0	0	0	Head and Neck	tiva	5	1	#NULL!
2	75	Male	44.8	0	0	1400	0	9	0	0		0	24	48	72	3	5	5	8	10	8	0	0	1	0	0	0	0	0	0	0	Abdomen - HBP	gas	56	34	28
2	64	Male	60	0	0	0	0	15	0	80		1	7	22	46	3	2	2	5	4	4	0	0	0	0	0	0	1	0	0	0	Abdomen - HBP	tiva	12	13.5	15
3	65	Male	49	0	0	801	100	9	0	25		1	18	42	66	0	0	0	7	8	8	0	0	1	0	1	0	1	0	0	0	Abdomen - UGI	gas	10	50	24
2	65	Male	83	0	0	0	0	6	0	30		0	24	48	#NULL!	1	1	#NULL!	6	3	#NULL!	0	0	0	0	0	0	0	0	0	0	Limb	tiva	4	5	#NULL!
3	55	Male	47.8	1	0	1510	100	8	0	20	PARACETAMOL 1000MG	1	18	42	#NULL!	0	0	#NULL!	4	1	#NULL!	0	0	1	0	1	0	0	0	0	0	Head and Neck	gas	5	5	#NULL!
2	71	Male	51	0	0	2020	0	13	0	20		0	12	36	60	#NULL!	#NULL!	#NULL!	#NULL!	#NULL!	#NULL!	0	0	1	0	0	0	0	0	0	1	Abdomen - HBP	gas	9	#NULL!	#NULL!
2	73	Female	56	0	0	682.64	0	3	0	10		0	20	44	68	0	2	2	6	7	6	0	0	1	0	1	1	0	0	0	0	Abdomen - CRT	gas	5	11	10
2	74	Female	56	0	0	851.76	0	3	0	10	PARACETAMOL 1000MG	1	18	42	66	6	6	4	10	8	6	0	0	1	0	1	0	0	0	0	0	Abdomen - CRT	gas	28	19	4
3	57	Male	50	0	0	0	100	6	0	30		0	24	48	#NULL!	2	1	#NULL!	6	3	#NULL!	0	0	1	0	0	0	0	0	0	0	Abdomen - CRT	gas	#NULL!	#NULL!	#NULL!
2	75	Male	44.8	0	0	731.14	0	6	0	0		0	17	41	65	4	0	5	5	6	10	0	0	1	0	1	0	1	0	0	0	Abdomen - HBP	gas	21	39	33
1	52	Female	50	0	0	3660	200	9	0	20		1	18	42	#NULL!	2	0	#NULL!	5	6	#NULL!	0	0	1	0	0	0	0	0	0	0	Abdomen - HBP	tiva	5	5	#NULL!
2	58	Male	58	0	0	6650	0	15	0	15	PARACETAMOL 1000MG	1	15	39	63	5	3	4	6	6	6	0	0	1	0	1	0	1	0	0	0	Head and Neck	tiva	7	7	10
3	76	Male	33.5	0	0	325.14	0	5	0	20		1	24	48	72	2	1	2	8	8	4	1	0	1	0	1	0	0	0	0	0	Abdomen - other	gas	28	23	19
2	40	Female	50	0	0	2575	0	10	0	30		1	15	39	63	5	2	1	10	10	3	0	0	1	1	1	0	0	1	0	0	Abdomen - UGI	tiva	9	11	15
2	20	Male	74	0	0	1180	0	37.5	0	105	PARACETAMOL 2000MG	1	27	51	#NULL!	4	4	#NULL!	7	6	#NULL!	0	0	0	0	1	1	1	0	0	0	Spine	gas	30	21	#NULL!
1	41	Female	82	0	0	0	100	4.5	0	0		1	24	#NULL!	#NULL!	1	#NULL!	#NULL!	5	#NULL!	#NULL!	1	0	0	0	0	0	0	0	0	0	Abdomen - GYN	gas	9	#NULL!	#NULL!
2	53	Male	59.3	0	0	935.75	0	6	0	20	PARACETAMOL 1000MG	1	19	43	#NULL!	3	1	#NULL!	8	4	#NULL!	0	0	1	0	1	0	0	0	0	0	Abdomen - CRT	gas	60	7	#NULL!
3	56	Male	62.7	0	0	0	1178.33	15	0	0		0	24	#NULL!	#NULL!	1	#NULL!	#NULL!	3	#NULL!	#NULL!	0	0	1	0	0	0	0	0	0	0	Abdomen - HBP	gas	2	#NULL!	#NULL!
2	28	Male	97	0	0	1810	0	10.5	30	40	PARACETAMOL 1000MG	1	18	42	#NULL!	1	1	#NULL!	3	3	#NULL!	0	0	1	0	1	0	0	0	1	0	Abdomen - URO	gas	62	19	#NULL!
2	67	Female	48	0	0	2305	100	8	0	20		1	15	39	#NULL!	1	1	#NULL!	7	3	#NULL!	1	0	0	0	1	1	1	0	0	0	Limb	tiva	14	0	#NULL!
3	86	Female	45	0	0	2940	0	0	0	20	PARACETAMOL 700MG	1	13	37	61	3	5	2	5	10	7	0	0	1	0	1	0	1	0	0	0	Abdomen - HBP	tiva	#NULL!	#NULL!	#NULL!
4	79	Male	60	0	0	0	200	10	0	15		0	12	36	#NULL!	#NULL!	#NULL!	#NULL!	#NULL!	#NULL!	#NULL!	0	0	0	0	0	0	0	0	0	0	Abdomen - HBP	gas	#NULL!	#NULL!	#NULL!
2	51	Female	79	0	0	2370	100	9	0	40	PARACETAMOL 1000MG	1	17	41	65	4	2	1	6	7	5	0	0	1	0	1	0	0	0	0	0	Abdomen - URO	gas	7	7	3
2	73	Male	42.9	0	0	620.34	75	6	0	20		0	16	30	#NULL!	0	1	#NULL!	5	3	#NULL!	0	0	1	0	1	0	0	0	0	0	Abdomen - CRT	gas	9	4	#NULL!
2	52	Male	70	0	0	3800	100	11.5	0	0		0	18	42	#NULL!	0	1	#NULL!	4	2	#NULL!	0	0	1	0	1	0	0	0	0	0	Head and Neck	tiva	27	4	#NULL!
2	56	Male	39.6	0	0	705	0	0	0	0		0	18	42	66	0	0	0	2	4	3	1	0	1	0	1	0	0	0	0	0	Abdomen - HBP	gas	#NULL!	#NULL!	#NULL!
2	73	Male	76.7	0	0	2150	200	9	0	40	PANADOL 1000MG	1	20	#NULL!	#NULL!	4	#NULL!	#NULL!	5	#NULL!	#NULL!	1	0	0	0	1	0	0	0	0	0	Abdomen - HBP	tiva	7	#NULL!	#NULL!
1	34	Male	65	0	0	1220	0	10.5	0	40		0	24	#NULL!	#NULL!	1	#NULL!	#NULL!	5	#NULL!	#NULL!	0	0	0	0	0	0	0	0	0	0	TRAUMA	gas	44	#NULL!	#NULL!
1	53	Female	67	0	0	2615	0	8	0	40	PARACETAMOL 1000MG	1	20	44	#NULL!	2	5	#NULL!	8	6	#NULL!	1	1	0	0	0	0	0	0	0	0	Spine	tiva	7	0	#NULL!
1	37	Female	53.5	0	0	466.56	100	5	0	0	VOLTAREN 50MG	0	24	48	#NULL!	2	1	#NULL!	6	5	#NULL!	0	0	0	0	0	0	0	1	0	0	Abdomen - GYN	gas	12	4	#NULL!
2	58	Male	74.8	0	0	409.16	0	9	0	20		1	24	48	#NULL!	1	1	#NULL!	6	3	#NULL!	0	0	0	0	0	0	0	0	0	0	Abdomen - HBP	gas	8	5	#NULL!
2	37	Female	54	0	0	0	200	10	0	30	PARACETAMOL 1000MG	1	19	43	#NULL!	6	3	#NULL!	10	5	#NULL!	0	0	1	0	1	1	1	0	0	0	PLASTIC & RECONSTRUCTION	gas	43	13	#NULL!
3	78	Male	49.7	0	0	901.77	100	6	0	30		0	27	51	75	1	1	2	5	4	5	0	0	0	0	0	0	0	0	0	0	Abdomen - HBP	gas	32	19	32
3	46	Female	54	0	0	759.24	100	9	0	0		1	24	48	#NULL!	1	5	#NULL!	5	7	#NULL!	0	0	1	0	1	0	0	0	0	0	Abdomen - GYN	gas	2	2	#NULL!
2	76	Male	57	0	0	1000	0	10	0	30		0	24	48	#NULL!	1	1	#NULL!	6	5	#NULL!	0	0	0	0	0	0	0	0	0	0	Abdomen - HBP	gas	7	21	#NULL!
3	71	Male	51	0	0	743	100	5	0	25		0	6	30	#NULL!	2	1	#NULL!	5	3	#NULL!	0	0	0	0	0	0	0	0	0	0	Abdomen - HBP	gas	4	17	#NULL!
1	31	Female	61	0	0	0	100	20	0	50		0	18	42	66	3	0	0	5	2	2	0	1	1	0	0	0	1	0	0	0	Abdomen - HBP	tiva	5	12	3
2	47	Male	56.8	0	0	0	0	10	0	30		0	11	35	#NULL!	5	0	#NULL!	7	1	#NULL!	0	0	1	0	1	0	0	0	0	0	Abdomen - HBP	gas	6	18	#NULL!
3	66	Female	82	0	0	1480	100	1.5	0	20		1	13	37	71	3	4	1	6	9	3	0	0	0	0	0	0	0	0	0	0	Abdomen - CRT	gas	13	17	7
2	57	Male	55	0	0	198.5	100	3	0	0		1	19	43	#NULL!	3	2	#NULL!	5	4	#NULL!	0	0	1	0	1	0	0	0	0	0	Abdomen - CRT	gas	4	3	#NULL!
3	76	Female	60	0	1	1670	100	7	0	0		0	14	#NULL!	#NULL!	#NULL!	#NULL!	#NULL!	#NULL!	#NULL!	#NULL!	0	0	0	0	0	0	1	0	0	0	Abdomen - other	gas	#NULL!	#NULL!	#NULL!
2	56	Male	65	0	0	5230	200	10.5	0	50		1	15	39	63	1	1	0	8	4	5	0	0	1	0	0	0	0	0	0	0	Abdomen - HBP	gas	4	53	15
2	53	Female	55	0	0	7220	0	10.5	0	20	PARACETAMOL 1000MG	1	13	37	#NULL!	6	2	#NULL!	9	7	#NULL!	1	0	0	0	1	1	1	0	0	0	Head and Neck	tiva	16	1	#NULL!
2	81	Female	50	0	0	684.5	100	6	0	0	PARACETAMOL 1000MG	1	21	45	69	1	4	1	4	8	5	0	0	1	0	1	0	1	0	0	0	Abdomen - CRT	gas	21	27	6
2	46	Female	62	0	0	1210	0	7.5	0	0	VOLTAREN 75MG, PARACETAMOL 1000MG	1	22	#NULL!	#NULL!	4	#NULL!	#NULL!	6	#NULL!	#NULL!	1	1	0	0	0	0	0	0	0	0	Abdomen - GYN	tiva	1	#NULL!	#NULL!
3	70	Female	64	0	0	1410	100	6	0	0		0	20	44	66	5	5	4	9	8	8	0	0	1	0	0	0	1	0	0	0	Abdomen - HBP	gas	19	8	2
2	55	Male	67	0	0	0	0	0	0	0		0	12	36	60	6	2	2	10	8	8	1	0	1	0	0	0	1	0	0	0	Abdomen - HBP	gas	21	14	8
1	56	Female	57	0	0	4945	100	15	0	50	PARACETAMOL 1000MG	1	10	34	#NULL!	2	5	#NULL!	6	8	#NULL!	0	0	1	0	1	0	0	0	0	0	Abdomen - GYN	gas	7	1	#NULL!
2	17	Male	42.1	0	0	1850	60	10	20	30	PARACETAMOL 630MG	1	17	41	#NULL!	2	1	#NULL!	7	6	#NULL!	0	0	0	0	0	0	0	0	0	0	Abdomen - other	gas	3	0	#NULL!
2	66	Male	68.6	0	0	1820	0	4.5	0	20	PARACETAMOL 1000MG	1	20	44	#NULL!	2	1	#NULL!	6	5	#NULL!	0	0	1	0	1	0	0	0	0	0	Abdomen - CRT	gas	9	5	#NULL!
4	92	Male	56	0	0	431.76	150	3	0	0		0	24	48	72	#NULL!	3	0	#NULL!	5	0	0	0	0	0	1	0	0	0	0	0	Abdomen - CRT	gas	#NULL!	#NULL!	3
2	69	Male	41.8	0	0	1380	100	7	0	0		0	15	39	63	3	3	2	6	6	3	0	0	1	0	1	0	0	0	0	0	Abdomen - other	gas	23	41	29
1	67	Female	58	0	0	1845	0	15	0	0	VOLTAREN 50MG, PARACETAMOL 1000MG	1	18	42	#NULL!	5	4	#NULL!	6	5	#NULL!	1	1	0	0	1	1	1	1	0	0	Head and Neck	tiva	9	0	#NULL!
1	21	Female	58	0	0	1860	0	7.5	0	20		1	16	40	64	0	0	0	2	6	4	0	0	1	0	0	1	1	1	1	0	Abdomen - HBP	gas	10	12	5
2	21	Male	68	0	0	5780	0	9	0	40	PARACETAMOL 1000MG	0	16	40	#NULL!	5	4	#NULL!	8	7	#NULL!	0	0	0	0	1	1	1	0	0	0	Spine	tiva	15	5	#NULL!
3	76	Female	48.5	0	0	4370	0	7	0	50	PARACETAMOL 750MG	1	13	37	#NULL!	0	0	#NULL!	2	2	#NULL!	0	0	0	0	0	0	1	0	0	0	Abdomen - UGI	tiva	1	3	#NULL!
3	57	Female	45.6	0	0	2090	0	5	0	30	PARACETAMOL 700MG	1	20	45	#NULL!	0	0	#NULL!	5	4	#NULL!	0	0	0	0	1	0	1	0	0	0	Abdomen - UGI	tiva	18	18	#NULL!
1	28	Male	80	0	0	0	100	8	0	0	PARACETAMOL 1000MG, KETOROLAC 30MG	1	30	#NULL!	#NULL!	0	#NULL!	#NULL!	1	#NULL!	#NULL!	0	0	1	0	1	0	0	0	0	0	Abdomen - CRT	gas	60	#NULL!	#NULL!
2	66	Male	49.8	0	0	1260	100	5	0	20	PARACETAMOL 700MG	1	17	41	65	2	4	1	8	9	4	0	0	0	0	1	1	1	1	0	0	Abdomen - CRT	gas	16	9	0
3	87	Female	52	0	0	1600	100	5	0	15	PARACETAMOL 1000MG	0	19	#NULL!	#NULL!	3	#NULL!	#NULL!	4	#NULL!	#NULL!	0	0	1	0	1	0	0	0	0	0	Abdomen - CRT	gas	2	#NULL!	#NULL!
1	52	Female	53	0	0	4280	0	12	0	35	PARACETAMOL 1000MG	1	22	#NULL!	#NULL!	2	#NULL!	#NULL!	3	#NULL!	#NULL!	0	0	0	1	1	0	0	1	0	0	Abdomen - GYN	tiva	11	#NULL!	#NULL!
2	61	Female	55.4	0	0	1300	0	9	0	30	PARACETAMOL 1000MG	1	18	#NULL!	#NULL!	2	#NULL!	#NULL!	3	#NULL!	#NULL!	0	0	0	1	1	0	0	0	0	0	Abdomen - GYN	tiva	6	#NULL!	#NULL!
1	28	Female	45.6	0	0	557.23	75	4.5	0	0	PARACETAMOL 1000MG	1	14	#NULL!	#NULL!	3	#NULL!	#NULL!	6	#NULL!	#NULL!	1	0	0	0	1	0	1	0	0	0	Abdomen - GYN	gas	7	#NULL!	#NULL!
1	52	Male	80	0	0	3100	0	10	0	30	PARACETAMOL 1000MG	0	19	43	#NULL!	3	4	#NULL!	7	8	#NULL!	0	0	0	0	1	1	1	0	0	0	Limb	gas	22.5	3	#NULL!
3	57	Male	68.7	0	1	0	817.5	9	0	0		0	19	43	67	#NULL!	6	0	#NULL!	8	6	0	0	0	0	0	1	1	0	0	0	Abdomen - HBP	gas	#NULL!	#NULL!	3
2	25	Male	59	0	0	3540	0	9	0	30		1	18	42	#NULL!	1	0	#NULL!	3	3	#NULL!	0	0	1	0	0	0	0	0	0	0	Abdomen - HBP	gas	14	6	#NULL!
1	44	Female	56	0	0	912.8	100	6	0	0		1	17	41	#NULL!	6	5	#NULL!	10	8	#NULL!	1	0	1	0	1	0	0	1	0	0	Abdomen - GYN	gas	17	2	#NULL!
2	41	Male	46	0	0	1510	100	6	0	20	PARACETAMOL 800MG	1	33	57	#NULL!	9	1	#NULL!	10	5	#NULL!	1	0	0	0	1	0	1	0	0	0	Abdomen - other	gas	96	3	#NULL!
2	57	Female	45	0	0	2180	0	9	0	20	PARACETAMOL 1000MG	1	14	38	62	8	0	0	9	10	4	1	0	0	0	1	1	1	0	0	0	Abdomen - other	gas	6	16	2
2	56	Male	66	0	0	2450	0	5	0	40		1	21	45	#NULL!	5	4	#NULL!	6	6	#NULL!	1	0	1	0	1	0	0	0	0	0	Abdomen - HBP	gas	17	2	#NULL!
2	59	Male	67	0	0	1600	0	6	0	20	PARACETAMOL 1000MG	0	19	43	67	0	0	0	8	3	2	1	0	1	0	1	0	0	0	0	0	Abdomen - CRT	gas	25	3	1
2	66	Female	61	0	0	1120.3	0	7	45.33	25	PARACETAMOL 1000MG	1	24	#NULL!	#NULL!	2	#NULL!	#NULL!	8	#NULL!	#NULL!	0	0	0	0	0	0	0	0	0	0	Limb	tiva	9	#NULL!	#NULL!
3	50	Male	120	0	1	2060	0	7.5	0	0	PARACETAMOL 2000MG	1	19	43	67	#NULL!	4	3	#NULL!	6	3	0	0	0	0	0	0	0	0	0	0	Abdomen - CRT	gas	#NULL!	#NULL!	#NULL!
2	57	Male	81	0	0	3000	0	8	132.67	0	PARACETAMOL 1000MG	1	16	40	64	2	4	1	3	7	3	0	0	0	0	1	0	0	0	0	0	Abdomen - UGI	gas	40	13	1
3	72	Male	62.5	0	0	1850	0	10	0	20		0	13	37	61	0	0	0	4	6	3	0	0	1	0	0	0	0	0	0	0	Abdomen - CRT	gas	12	12	11
2	64	Female	62	0	0	4030	0	10	65.87	50	PARACETAMOL 1000MG	1	21	43	67	2	6	6	4	8	8	1	0	0	0	0	1	1	1	0	0	Abdomen - HBP	tiva	15	10	12
2	69	Male	49.2	0	0	674.53	0	6	0	10		0	20	44	#NULL!	0	0	#NULL!	3	4	#NULL!	0	0	1	0	0	0	0	0	0	0	Abdomen - HBP	gas	9	2	#NULL!
2	73	Female	56.6	0	0	1230	0	5	33.33	20	PARACETAMOL 1000MG	1	22	46	70	1	0	0	2	3	3	0	0	0	0	1	0	0	0	0	0	Abdomen - UGI	tiva	33	31	5
3	63	Male	60.2	0	0	1235	0	5	0	0		0	21	45	#NULL!	3	1	#NULL!	8	7	#NULL!	0	0	0	0	0	0	0	0	0	0	Abdomen - HBP	gas	6	2	#NULL!
2	55	Male	82	0	0	2100	0	10	14	0	VOLTAREN 75MG, PARACETAMOL 1000MG	1	20	44	#NULL!	2	2	#NULL!	6	6	#NULL!	0	0	0	0	1	0	0	0	0	0	PLASTIC & RECONSTRUCTION	tiva	7	8	#NULL!
1	36	Female	51.5	0	0	2110	0	11	0	30	PARACETAMOL 1000MG	1	15	#NULL!	#NULL!	1	#NULL!	#NULL!	3	#NULL!	#NULL!	0	0	0	0	0	0	0	1	0	0	Abdomen - GYN	gas	11	#NULL!	#NULL!
1	47	Female	62.5	0	0	1070	0	6	0	0	PARACETAMOL 1000MG	1	15	39	#NULL!	4	1	#NULL!	8	2	#NULL!	0	0	0	0	0	0	0	0	0	0	Abdomen - GYN	gas	9	1	#NULL!
3	83	Male	50	0	0	519.5	100	5	0	0	PARACETAMOL 1000MG	0	25	49	#NULL!	#NULL!	#NULL!	#NULL!	#NULL!	#NULL!	#NULL!	0	0	0	0	1	0	0	1	0	1	Abdomen - other	gas	0	5	#NULL!
2	59	Male	71.7	0	0	1750	100	10	0	20		1	20	44	#NULL!	8	1	#NULL!	10	2	#NULL!	0	0	1	0	0	0	1	0	0	0	Abdomen - HBP	gas	10	2	#NULL!
2	67	Male	50.3	0	0	651.38	100	9	0	20		1	17	41	#NULL!	7	1	#NULL!	10	4	#NULL!	0	0	1	0	0	0	1	0	0	0	Abdomen - CRT	gas	21	16	#NULL!
3	69	Male	59	0	0	3010	0	18	0	0		0	12	36	60	0	2	2	0	4	6	0	0	0	0	1	0	1	0	0	0	Abdomen - UGI	tiva	#NULL!	#NULL!	#NULL!
2	53	Male	72	0	0	999.36	0	7	0	30		0	14	38	62	0	2	3	3	4	4	0	0	1	0	1	0	1	0	0	0	Abdomen - CRT	gas	10	23	11
3	68	Male	50	0	0	96.4	100	3	0	25		1	18	42	66	0	0	0	2	4	4	0	0	0	0	1	0	1	0	0	0	Limb	gas	#NULL!	#NULL!	#NULL!
2	59	Female	45.7	0	0	1010	200	9	0	40		1	14	38	62	5	5	5	8	7	7	1	0	1	0	1	0	0	0	0	0	Abdomen - HBP	gas	9	15	7
1	38	Male	90	0	0	3670	0	15	0	50	VOLTAREN 75MG, PARACETAMOL 1000MG	1	22	#NULL!	#NULL!	1	#NULL!	#NULL!	3	#NULL!	#NULL!	0	0	0	0	0	0	0	0	0	0	Limb	tiva	1	#NULL!	#NULL!
2	59	Male	64	0	0	4430	100	15	0	30		1	12	34	58	4	2	2	10	8	4	0	0	1	0	0	1	1	0	0	0	Abdomen - HBP	gas	15	24	31
3	63	Male	45.6	0	0	2170	50	8	0	15		0	17	41	#NULL!	3	3	#NULL!	4	4	#NULL!	0	0	1	0	0	0	1	0	0	0	Head and Neck	gas	20	5	#NULL!
3	78	Male	44.6	0	0	497.48	0	3	0	0	PARACETAMOL 1000MG	0	22	#NULL!	#NULL!	3	#NULL!	#NULL!	6	#NULL!	#NULL!	0	0	1	0	1	0	0	0	0	0	Abdomen - HBP	gas	6	#NULL!	#NULL!
2	65	Male	75	0	0	3070	0	11	0	35	PARACETAMOL 1000MG	0	16	40	64	1	2	0	9	5	2	0	0	1	0	1	0	1	0	0	0	Abdomen - URO	gas	7.5	37.5	3
3	72	Male	55	0	0	767.25	100	6	0	20	PARACETAMOL 1000MG	1	16	40	#NULL!	1	1	#NULL!	3	3	#NULL!	0	0	1	0	1	0	0	0	0	0	Abdomen - HBP	gas	8	1	#NULL!
2	44	Female	87	0	0	1830	100	8	0	0		0	22	#NULL!	#NULL!	1	#NULL!	#NULL!	3	#NULL!	#NULL!	1	0	0	1	1	0	0	0	0	0	Abdomen - GYN	gas	6	#NULL!	#NULL!
3	69	Female	42.5	0	0	683	100	4.5	0	25		0	21	45	69	0	0	0	8	2	2	0	0	0	0	1	1	1	0	0	0	Abdomen - CRT	gas	#NULL!	#NULL!	#NULL!
2	69	Male	59.8	0	0	2150	0	0	0	0	PARACETAMOL 1000MG	1	21	45	69	0	0	0	1	0	0	0	0	0	0	1	0	1	0	0	0	Abdomen - URO	tiva	#NULL!	#NULL!	#NULL!
2	68	Female	77.4	0	0	2105	0	6	0	0		0	17	41	#NULL!	5	2	#NULL!	9	5	#NULL!	1	1	1	0	1	0	1	1	0	0	Abdomen - HBP	gas	7	15	#NULL!
2	54	Male	92.3	0	0	1560	100	8	0	30		0	21	45	#NULL!	0	0	#NULL!	8	6	#NULL!	0	0	0	0	0	1	1	0	0	0	Abdomen - HBP	gas	25.5	21.4	#NULL!
2	61	Female	63.9	0	0	0	0	0	0	0		0	32	#NULL!	#NULL!	0	#NULL!	#NULL!	1	#NULL!	#NULL!	0	0	1	0	1	0	0	0	0	0	Abdomen - HBP	gas	4	#NULL!	#NULL!
1	48	Female	74.5	0	0	1480	100	9	0	0	VOLTAREN 75MG	0	15	#NULL!	#NULL!	2	#NULL!	#NULL!	4	#NULL!	#NULL!	1	1	0	0	1	0	1	1	0	0	Abdomen - GYN	gas	4	#NULL!	#NULL!
3	72	Male	60	0	0	1150	200	5	0	0		1	23	47	71	3	0	0	5	3	3	0	0	0	0	1	1	1	1	0	0	Abdomen - VAS	gas	31	43	0
3	56	Female	42.3	0	0	486.03	100	7.5	0	20		1	15	39	#NULL!	5	0	#NULL!	10	3	#NULL!	1	0	1	0	1	0	0	0	0	0	Abdomen - other	gas	7	8	#NULL!
2	57	Male	55	0	0	2805	0	5	0	0		1	18	42	66	3	0	0	6	2	6	0	0	1	0	1	0	0	0	0	0	Abdomen - UGI	gas	#NULL!	#NULL!	#NULL!
2	66	Male	62	0	0	5080	0	12	0	50		1	19	33	#NULL!	3	2	#NULL!	5	6	#NULL!	0	0	1	0	0	0	1	0	0	0	Abdomen - HBP	tiva	6	5	#NULL!
3	73	Male	76	0	0	4130	0	10	0	35	VOLTAREN 75MG, PARACETAMOL 1000MG	1	18	42	#NULL!	0	0	#NULL!	2	2	#NULL!	0	0	0	0	0	0	1	0	0	0	Abdomen - HBP	tiva	3	0	#NULL!
3	89	Male	53	0	0	4010	0	9	0	0	PARACETAMOL 1000MG	1	13	37	71	#NULL!	#NULL!	#NULL!	#NULL!	#NULL!	#NULL!	0	0	1	0	1	0	0	1	0	0	Head and Neck	gas	6	5	4
2	41	Male	52	0	0	1530	0	7.5	0	25		0	24	48	72	10	9	8	10	9	9	0	0	1	0	1	0	1	0	0	0	Abdomen - other	gas	95	38	21
3	58	Female	67	0	0	576.2	0	4	0	0		0	24	48	#NULL!	6	2	#NULL!	8	4	#NULL!	1	1	1	0	1	0	0	0	0	0	Abdomen - CRT	gas	11	3	#NULL!
1	48	Female	59	0	0	1070	0	6	0	0	PARACETAMOL 1000MG	1	16	#NULL!	#NULL!	0	#NULL!	#NULL!	3	#NULL!	#NULL!	0	0	0	0	0	0	0	0	0	0	Abdomen - GYN	gas	7	#NULL!	#NULL!
3	63	Female	88	0	0	1730	0	5	0	0		1	16	#NULL!	#NULL!	2	#NULL!	#NULL!	2	#NULL!	#NULL!	0	0	1	0	1	0	0	1	0	0	Abdomen - GYN	gas	11	#NULL!	#NULL!
3	61	Male	67	0	0	5120	0	15	200.61	0	PARACETAMOL 1000MG	1	24	48	72	3	0	1	3	3	3	0	0	0	0	0	0	0	0	0	0	Head and Neck	tiva	6	16	11
2	55	Male	62.4	0	0	942.36	0	5	0	0		1	16	40	64	2	0	0	6	7	3	0	0	1	0	0	0	1	1	0	0	Abdomen - HBP	gas	36	-30	101
2	66	Female	66	0	0	924.5	0	9	0	50	PARACETAMOL 1000MG	1	24	48	#NULL!	0	0	#NULL!	2	2	#NULL!	0	0	0	0	0	0	0	0	0	0	Limb	tiva	1	0	#NULL!
2	61	Female	62	0	0	2010	0	10	0	50	PARACETAMOL 1000MG	1	24	48	#NULL!	1	0	#NULL!	2	3	#NULL!	1	1	0	0	0	0	0	0	0	0	Limb	tiva	5	0	#NULL!
3	65	Male	72	0	0	970.8	0	3	0	30	PARACETAMOL 1000MG	1	24	48	62	2	4	0	7	6	5	0	0	0	0	0	0	0	0	0	0	Limb	tiva	15	15	0
2	61	Female	70	0	0	595	100	5	0	30		1	1	30	54	2	0	0	5	2	2	0	0	1	0	1	0	0	0	0	0	Limb	gas	2	23	3
3	79	Female	41	0	0	816.31	100	6	0	15	PARACETAMOL 600MG	1	14	38	#NULL!	0	0	#NULL!	4	2	#NULL!	0	0	1	0	1	0	0	0	0	0	Abdomen - other	gas	14	6	#NULL!
3	73	Female	52.8	0	0	1870	0	7.5	0	15		0	15	39	#NULL!	2	2	#NULL!	3	3	#NULL!	0	0	1	0	1	0	0	0	0	0	Head and Neck	gas	2	4	#NULL!
3	57	Male	82	0	0	0	0	0	0	0		0	16	40	#NULL!	1	0	#NULL!	3	1	#NULL!	0	0	1	0	1	0	0	1	0	0	Abdomen - HBP	gas	39.02	11.98	#NULL!
3	86	Female	44	0	0	503.8	100	6	0	10	PARACETAMOL 650MG	1	31	55	79	1	1	1	9	9	10	0	0	1	0	1	0	0	0	0	0	Abdomen - CRT	gas	29	26	18
2	58	Female	62.2	0	0	3095	100	13	0	35	PARACETAMOL 1000MG	1	17	#NULL!	#NULL!	2	#NULL!	#NULL!	6	#NULL!	#NULL!	0	0	0	1	1	0	0	0	0	0	Abdomen - GYN	gas	1	#NULL!	#NULL!
1	58	Male	51	0	0	563	75	8	0	0		0	12	36	60	0	0	1	2	4	4	0	0	1	0	1	0	0	1	0	0	Abdomen - UGI	gas	13	30	4
3	82	Male	64	0	0	565.76	0	4.5	0	20	PARACETAMOL 1000MG	1	16	40	64	6	4	4	3	8	8	0	0	0	0	1	1	1	0	0	0	Spine	gas	3	7	2
3	57	Male	69.7	0	0	4380	0	5	0	0		1	19	43	67	0	0	0	0	1	0	0	0	1	0	1	0	1	0	0	0	Abdomen - UGI	tiva	#NULL!	#NULL!	#NULL!
2	34	Female	68.6	0	0	2690	0	11	0	40		0	16	40	64	3	3	2	8	5	8	0	0	0	0	0	1	1	1	1	0	Abdomen - HBP	gas	25	22	10
3	79	Male	78	0	0	4000	0	8	0	20		0	13	37	#NULL!	2	1	#NULL!	4	3	#NULL!	1	0	1	0	1	0	0	0	0	0	Head and Neck	gas	20	15	#NULL!
2	89	Male	50	0	0	1695	100	3	0	0	PARACETAMOL 1000MG	0	29	#NULL!	#NULL!	#NULL!	#NULL!	#NULL!	#NULL!	#NULL!	#NULL!	0	0	0	0	1	1	0	0	0	1	Abdomen - CRT	gas	16	#NULL!	#NULL!
3	79	Male	45	0	0	0	100	10	0	0	VOLTAREN 50MG	0	16	#NULL!	#NULL!	0	#NULL!	#NULL!	2	#NULL!	#NULL!	1	0	1	0	1	0	0	0	0	0	TRAUMA	gas	2	#NULL!	#NULL!
2	63	Male	60	0	0	4680	0	12	0	50	PARACETAMOL 1000MG	1	16	40	64	1	2	0	6	6	4	0	0	1	0	1	0	1	0	0	0	Limb	gas	12	7	1
2	56	Female	58	0	0	3410	100	12	0	0	PARACETAMOL 1000MG	1	16	40	#NULL!	2	1	#NULL!	5	6	#NULL!	0	0	0	0	1	1	0	0	0	0	ZBreast	gas	2	0	#NULL!
2	46	Female	100	0	0	2280	0	6	0	0	KETOROLAC 30MG, PARACETAMOL 1000MG	1	19	33	#NULL!	3	0	#NULL!	4	2	#NULL!	1	1	0	1	1	0	0	0	0	0	Abdomen - GYN	tiva	3	0	#NULL!
2	52	Female	66	0	0	1780	0	10	0	0	PARACETAMOL 2000MG	1	24	48	#NULL!	4	1	#NULL!	4	3	#NULL!	1	1	0	0	1	1	0	1	0	0	Abdomen - GYN	gas	19.02	1	#NULL!
2	62	Male	71.9	0	0	0	958.75	5	0	0		0	14	38	62	#NULL!	0	0	#NULL!	2	2	0	0	1	0	0	0	0	0	0	0	Abdomen - HBP	gas	#NULL!	#NULL!	9
1	38	Female	69	0	0	3940	0	10.5	74.8	50		1	13	37	61	4	0	5	6	5	6	0	0	0	0	0	1	1	1	1	0	Abdomen - HBP	gas	38	40	24
3	83	Male	55	0	0	1020	100	7	0	20	PANADOL 1000MG	1	9	33	57	3	2	0	5	7	5	0	0	1	0	1	0	0	0	0	0	Abdomen - other	gas	8	12	3
3	56	Male	81	0	0	4300	0	8	0	30		0	17	41	65	7	2	2	8	5	5	1	0	1	0	0	0	1	0	0	0	Abdomen - HBP	gas	17	10	1
1	35	Female	53	0	0	863.9	0	3	0	0		1	22	46	#NULL!	2	2	#NULL!	4	4	#NULL!	0	0	1	0	1	0	0	1	0	0	Abdomen - GYN	tiva	22	8	#NULL!
2	46	Female	66	0	0	1840	0	7	0	0	PARACETAMOL 1000MG	1	24	#NULL!	#NULL!	4	#NULL!	#NULL!	5	#NULL!	#NULL!	0	0	1	0	1	0	0	0	0	0	Abdomen - GYN	tiva	9	#NULL!	#NULL!
2	50	Male	71.7	0	0	7230	0	3	0	0	PANADOL 1000MG	0	15	39	63	3	3	0	3	3	0	0	0	0	0	0	1	0	0	1	0	Abdomen - UGI	tiva	#NULL!	#NULL!	#NULL!
2	66	Male	57.9	0	0	2030	0	13.5	0	0	PANADOL 1000MG	0	14	38	62	2	5	5	5	7	8	0	0	1	0	1	0	0	0	0	0	Head and Neck	gas	10	39	39
3	43	Male	50	0	0	431.5	100	5	0	15		0	30	#NULL!	#NULL!	0	#NULL!	#NULL!	4	#NULL!	#NULL!	1	0	0	0	0	0	0	0	0	0	Abdomen - CRT	gas	6	#NULL!	#NULL!
2	46	Female	69.6	0	0	3670	0	10	0	10		1	19	#NULL!	#NULL!	0	#NULL!	#NULL!	1	#NULL!	#NULL!	0	0	1	0	1	0	0	0	0	0	Head and Neck	gas	14	#NULL!	#NULL!
2	45	Female	51.8	0	0	435.12	0	6	0	10		1	23	#NULL!	#NULL!	4	#NULL!	#NULL!	7	#NULL!	#NULL!	1	1	1	0	1	0	0	1	0	0	Abdomen - HBP	gas	12	#NULL!	#NULL!
2	53	Female	82	0	0	1900	0	6	0	0		0	30	54	#NULL!	3	1	#NULL!	5	4	#NULL!	0	0	1	0	0	0	0	0	0	0	Abdomen - HBP	gas	32	14	#NULL!
2	78	Female	53	0	0	4637	100	4.5	0	10		0	22	46	70	5	5	0	7	7	3	1	0	0	0	0	0	0	1	0	0	Abdomen - HBP	gas	8	2	4
2	41	Female	69.9	0	0	5948	0	7.5	0	20		0	20	44	68	5	5	5	7	8	7	0	0	1	0	1	0	0	1	0	0	Abdomen - UGI	gas	59	9	9.3
3	75	Male	57	0	0	6743	100	4	0	20		0	8	32	56	5	4	4	8	8	7	0	0	0	0	1	0	1	0	0	0	Abdomen - other	gas	13	24	8
1	52	Female	53	0	0	651.37	0	6	0	0	PARACETAMOL 1000MG	1	20	#NULL!	#NULL!	2	#NULL!	#NULL!	5	#NULL!	#NULL!	0	0	0	0	0	0	0	1	0	0	Abdomen - GYN	gas	10	#NULL!	#NULL!
3	55	Male	64.5	0	0	1000	100	7	0	20		0	17	40	#NULL!	3	0	#NULL!	5	1	#NULL!	0	0	0	0	0	0	0	0	0	0	Limb	gas	4	2	#NULL!
3	62	Male	50	0	0	0	300	5	0	30	PARACETAMOL 1000MG	0	17	41	65	3	3	1	7	7	3	0	0	1	0	1	0	0	0	0	0	Abdomen - UGI	gas	2	19	4
2	65	Male	65.2	0	0	3160	0	9	0	50		1	16	40	64	6	8	2	8	9	3	0	0	1	0	0	0	0	0	0	0	Abdomen - HBP	gas	8	19	0
2	51	Male	77.2	0	0	0	165	12	0	40	PARACETAMOL 1000MG	1	8	36	60	3	6	2	8	10	9	0	0	1	0	1	0	1	0	0	0	Abdomen - HBP	gas	6	30	10
2	61	Male	72	0	0	0	0	6	0	50	PARACETAMOL 1000MG	1	28	40	64	0	1	1	8	6	5	0	0	0	0	1	0	1	1	0	0	Spine	tiva	21	12	4
3	64	Male	53.3	0	0	1395	0	8	0	0		0	16	40	#NULL!	1	3	#NULL!	3	4	#NULL!	0	0	1	0	1	0	0	0	0	0	Head and Neck	gas	6	4	#NULL!
3	48	Male	60	0	0	3590	0	7	58.13	0	PARACETAMOL 1000MG	1	25	#NULL!	#NULL!	5	#NULL!	#NULL!	6	#NULL!	#NULL!	0	0	0	0	1	0	0	0	0	0	Head and Neck	tiva	3	#NULL!	#NULL!
2	52	Female	51	0	0	1280	0	6	0	20		0	16	40	64	7	5	1	8	6	5	0	0	1	0	0	0	0	1	1	0	Abdomen - HBP	gas	15	21	7
2	9	Male	39.5	0	0	1570	70	3	69	0	PANADOL 600MG	1	15	39	63	2	5	2	4	8	4	0	0	0	0	1	0	1	0	0	0	Spine	gas	8.8	13.6	12
3	62	Male	55	0	0	1070	0	7	0	10	PARACETAMOL 1000MG	1	17	41	#NULL!	0	0	#NULL!	4	5	#NULL!	0	0	1	0	1	0	0	0	0	0	Abdomen - CRT	gas	11	5	#NULL!
3	67	Male	98.2	0	0	1590	0	10	0	0		0	15	39	#NULL!	0	0	#NULL!	3	0	#NULL!	0	0	1	0	1	0	0	0	0	0	Abdomen - URO	gas	10	1	#NULL!
3	60	Male	69.2	0	0	0	100	10	0	0	PARACETAMOL 1000MG	1	16	40	64	3	5	2	7	7	5	0	0	1	0	1	0	1	0	1	0	Abdomen - UGI	gas	20	43	18
2	59	Male	76.6	0	0	2250	100	10	0	20		1	21	45	69	5	2	2	6	4	4	0	0	1	0	0	0	1	1	0	0	Abdomen - HBP	gas	39	39.65	10.35
2	53	Male	66	0	0	2730	0	12	0	0		1	20	44	#NULL!	1	1	#NULL!	2	2	#NULL!	0	0	1	0	0	0	0	0	0	0	Abdomen - HBP	tiva	14	7	#NULL!
2	58	Male	82	0	0	4095	0	15	173.83	50		1	16	40	#NULL!	3	0	#NULL!	6	3	#NULL!	0	0	1	0	1	0	0	0	0	0	Head and Neck	tiva	28	2	#NULL!
3	61	Female	64	0	0	1290	0	9	0	0		1	5	29	57	0	5	0	3	7	3	0	0	1	0	1	0	1	0	0	0	Abdomen - CRT	gas	10	39	7
2	73	Male	83.4	0	0	1940	0	10	0	20		1	16	40	#NULL!	2	2	#NULL!	6	6	#NULL!	0	0	1	0	0	0	1	1	0	0	Abdomen - HBP	gas	14	5	#NULL!
2	71	Female	48	0	0	1090	0	7	0	0		0	21	45	#NULL!	2	0	#NULL!	5	3	#NULL!	0	0	1	0	1	0	0	0	0	0	Abdomen - CRT	gas	6	3	#NULL!
2	43	Female	55	0	0	2480	0	7.5	0	0	PARACETAMOL 1000MG	1	19	#NULL!	#NULL!	0	#NULL!	#NULL!	3	#NULL!	#NULL!	1	0	0	1	1	0	0	1	0	0	Abdomen - GYN	tiva	9	#NULL!	#NULL!
3	68	Female	58.3	0	0	937.46	0	8	0	20		1	19	43	67	2	2	2	7	7	10	1	0	1	0	1	0	0	0	0	0	Abdomen - HBP	gas	20	20	10
3	31	Female	60	0	0	450.8	0	3	0	0		1	22	46	70	5	2	3	10	5	6	0	0	0	0	1	1	1	0	0	0	Abdomen - CRT	gas	12	8	24
3	33	Female	70	1	0	3460	200	10	72	30	PARACETAMOL 1000MG	1	20	#NULL!	#NULL!	0	#NULL!	#NULL!	3	#NULL!	#NULL!	1	0	0	0	0	0	0	0	0	0	Spine	tiva	15	#NULL!	#NULL!
3	70	Female	67	0	0	3000	0	11.5	0	50	PANADOL 2000MG	1	24	#NULL!	#NULL!	2	#NULL!	#NULL!	5	#NULL!	#NULL!	1	1	0	0	0	0	0	0	0	0	Spine	tiva	8	#NULL!	#NULL!
3	69	Female	60	0	0	981.6	0	3	0	20		1	9	33	57	2	2	3	2	5	5	0	0	1	0	1	0	1	0	0	0	Spine	gas	23	12	21
3	77	Male	65	0	0	1530	0	12	0	30	PARACETAMOL 1000MG	1	24	48	#NULL!	1	3	#NULL!	4	7	#NULL!	0	0	1	0	1	0	0	1	0	0	Abdomen - other	gas	9	5	#NULL!
2	58	Female	54.5	0	0	2610	0	10.5	0	0	PANADOL 1000MG	1	14	37	61	3	2	2	6	5	6	0	0	1	0	1	0	0	0	0	0	Abdomen - UGI	tiva	13	31	15
3	59	Male	50.9	0	0	2950	0	15	0	0		1	24	48	#NULL!	0	1	#NULL!	3	3	#NULL!	0	0	1	0	0	0	0	0	0	0	Head and Neck	tiva	4	4	#NULL!
1	42	Male	67	0	0	7230	0	15	0	70		1	16	40	64	2	2	1	3	3	2	0	0	0	0	0	1	0	0	0	0	Abdomen - HBP	tiva	16	17	10
2	59	Female	70	0	0	860.3	100	3	0	0	TRAMADOL 75MG	1	17	41	65	5	9	4	8	10	6	0	0	0	1	1	1	1	1	0	0	Abdomen - URO	gas	11	13	6.5
3	49	Male	57.4	0	0	519.79	100	7.5	0	30	PARACETAMOL 1000MG	0	9	33	#NULL!	2	0	#NULL!	8	2	#NULL!	0	0	1	0	1	0	0	0	0	0	Abdomen - UGI	gas	10	0	#NULL!
3	48	Female	43.8	0	0	270	100	4	0	0		0	22	46	#NULL!	1	1	#NULL!	9	6	#NULL!	0	0	0	0	1	1	1	1	0	0	Abdomen - other	gas	26	3	#NULL!
2	70	Female	77.6	0	0	3750	0	10	0	0	PANADOL 1000MG	0	19	43	#NULL!	7	5	#NULL!	7	6	#NULL!	1	1	0	0	1	1	1	1	0	0	Abdomen - URO	gas	24	4	#NULL!
3	65	Male	55.6	0	1	614	200	15	0	30		0	29	53	#NULL!	1	1	#NULL!	4	3	#NULL!	0	0	1	0	1	0	0	0	0	0	Abdomen - CRT	gas	15	20	#NULL!
3	42	Female	63	0	0	1580	100	5	0	20		1	22	46	#NULL!	5	2	#NULL!	7	5	#NULL!	0	0	1	0	1	0	1	1	0	0	Abdomen - GYN	gas	17	2	#NULL!
1	45	Female	71	0	0	2215	0	12	0	30	PARACETAMOL 1000MG	1	16	40	#NULL!	4	2	#NULL!	8	3	#NULL!	0	0	0	0	1	0	1	1	0	0	Abdomen - GYN	tiva	14	4	#NULL!
3	81	Male	54	0	0	791.1	0	6	0	15		1	21	45	#NULL!	0	0	#NULL!	7	3	#NULL!	0	0	1	0	0	0	0	0	0	0	Abdomen - HBP	gas	3	1	#NULL!
3	69	Female	41	0	0	1170	0	8	0	0		0	16	40	64	8	6	5	10	8	9	1	0	1	0	1	0	1	1	0	0	Abdomen - HBP	gas	21	20	6
3	72	Male	70	0	0	5140	0	6	0	0		1	13	37	61	0	0	2	0	4	6	0	0	1	0	1	0	0	0	0	0	Abdomen - UGI	tiva	#NULL!	#NULL!	#NULL!
3	60	Male	100	0	0	4260	0	3	0	0	PARACETAMOL 1000MG	1	19	#NULL!	#NULL!	7	#NULL!	#NULL!	8	#NULL!	#NULL!	0	0	1	0	1	0	0	0	0	0	Abdomen - URO	gas	5	#NULL!	#NULL!
2	62	Male	62.4	0	0	1585	100	8	0	0		1	30	54	#NULL!	1	0	#NULL!	6	4	#NULL!	0	0	1	0	0	0	0	0	0	0	Abdomen - HBP	gas	12	1	#NULL!
2	51	Male	79	0	0	771.83	100	0	0	0		0	21	#NULL!	#NULL!	0	#NULL!	#NULL!	7	#NULL!	#NULL!	1	0	0	0	1	1	1	1	0	0	Limb	gas	6	#NULL!	#NULL!
3	61	Male	49	0	0	621.32	75	5	0	0		1	18	#NULL!	#NULL!	0	#NULL!	#NULL!	6	#NULL!	#NULL!	0	0	0	0	0	1	1	0	0	0	TRAUMA	gas	0	#NULL!	#NULL!
3	37	Female	51	0	0	5040	0	13	0	20	PANADOL 1000MG	1	16	40	#NULL!	1	0	#NULL!	4	3	#NULL!	0	0	1	0	0	0	0	0	0	0	Abdomen - CRT	tiva	6	0	#NULL!
1	31	Female	48	0	0	2560	0	11	0	35		0	16	40	#NULL!	1	1	#NULL!	9	8	#NULL!	0	0	1	0	0	0	0	0	0	0	Abdomen - HBP	gas	25	13	#NULL!
2	69	Male	64.7	0	0	0	0	0	0	0		0	20	44	68	1	0	0	6	6	6	0	0	1	0	0	0	0	0	0	0	Abdomen - HBP	gas	24	30	9
2	70	Female	59	0	0	0	0	15	0	50	PARACETAMOL 1000MG	1	23	51	75	6	1	0	7	4	3	1	0	1	0	1	1	0	0	0	0	Abdomen - HBP	tiva	8	9	1
1	40	Female	56.5	0	0	553.7	100	7	0	0	PARACETAMOL 1000MG	1	16	#NULL!	#NULL!	2	#NULL!	#NULL!	5	#NULL!	#NULL!	0	0	0	0	0	0	0	0	0	0	Abdomen - GYN	gas	11	#NULL!	#NULL!
2	72	Female	60	0	0	0	0	10	0	30	PARACETAMOL 1000MG	1	24	#NULL!	#NULL!	1	#NULL!	#NULL!	4	#NULL!	#NULL!	0	0	0	0	0	0	0	0	0	0	Limb	tiva	1	#NULL!	#NULL!
1	36	Female	56	0	0	0	5340	10.5	8	30	PARACETAMOL 1000MG	1	16	40	64	5	3	2	7	7	6	0	0	1	0	1	0	0	1	0	0	Head and Neck	gas	34	32	4.5
4	32	Male	85	0	0	0	1675	30	0	0		1	17	41	65	#NULL!	3	5	#NULL!	7	8	0	0	1	0	0	1	1	0	0	0	Abdomen - HBP	gas	#NULL!	#NULL!	54
3	84	Female	66	0	0	0	0	5	0	30	PARACETAMOL 1000MG	1	24	48	72	1	0	0	8	6	5	1	0	0	0	1	1	1	0	0	0	Limb	tiva	22	9	8
2	63	Male	73	0	0	1480	0	5	0	0		1	16	40	64	5	3	3	6	8	5	0	0	1	0	1	0	0	0	0	0	Abdomen - CRT	gas	17	15	#NULL!
2	41	Female	57	0	0	1400	0	8	0	30	PARACETAMOL 1000MG, VOLTAREN 75MG	0	23	#NULL!	#NULL!	0	#NULL!	#NULL!	3	#NULL!	#NULL!	0	0	0	0	0	0	0	0	0	0	Abdomen - GYN	tiva	3	#NULL!	#NULL!
3	68	Female	73.3	1	0	5960	0	20	174.7	55	PARACETAMOL 1000MG	0	17	41	65	10	5	5	10	10	10	0	0	1	0	1	0	1	0	0	0	Head and Neck	tiva	16	6	18
3	65	Female	57	0	0	1185	0	8	0	20		0	21	45	69	5	0	0	7	6	3	0	0	1	0	0	1	1	0	0	0	Abdomen - HBP	gas	9	7	0
3	54	Male	60	0	1	2040	0	10.5	0	30		0	13	37	61	#NULL!	8	0	#NULL!	10	10	0	0	0	0	1	1	1	0	0	0	Spine	gas	#NULL!	#NULL!	9
2	42	Female	47.9	0	0	1300	0	5	0	20		0	22	46	70	8	0	0	9	7	7	1	0	0	0	1	1	1	0	0	0	Abdomen - HBP	gas	73	46	0
2	42	Male	52	0	0	2890	0	7	0	30		0	18	42	66	3	3	2	8	7	5	0	0	1	0	0	1	1	1	0	0	Abdomen - HBP	gas	45	13	12
2	69	Male	73	0	0	865.05	0	10	0	30		0	13	37	#NULL!	4	4	#NULL!	8	6	#NULL!	0	0	1	0	1	0	0	0	0	0	Abdomen - CRT	gas	13	11	#NULL!
2	51	Female	55.7	0	0	3070	0	12	0	0		1	20	#NULL!	#NULL!	2	#NULL!	#NULL!	10	#NULL!	#NULL!	1	0	1	0	1	0	0	0	0	0	Abdomen - URO	tiva	26	#NULL!	#NULL!
1	20	Female	52.6	0	0	302.45	0	5	0	0	PARACETAMOL 800MG	0	26	#NULL!	#NULL!	2	#NULL!	#NULL!	5	#NULL!	#NULL!	1	1	0	0	0	0	0	1	0	0	Abdomen - GYN	gas	17	#NULL!	#NULL!
1	65	Female	47.6	0	0	857.8	0	7.5	0	0		0	24	#NULL!	#NULL!	2	#NULL!	#NULL!	2	#NULL!	#NULL!	0	0	0	0	0	0	0	0	0	0	Abdomen - GYN	gas	2	#NULL!	#NULL!
2	79	Male	56	0	0	403.2	0	3	0	0		0	15	37	61	0	0	0	0	0	0	0	0	1	0	1	0	0	0	0	0	Abdomen - CRT	gas	9	3	2
2	52	Male	84	0	0	6810	0	12	0	50		0	19	43	67	3	2	1	4	5	3	0	0	0	0	0	1	1	1	0	0	Abdomen - HBP	tiva	16	7	0
2	74	Female	46	0	0	4380	0	8	0	50		1	24	48	#NULL!	1	0	#NULL!	5	5	#NULL!	1	1	1	0	0	0	1	0	0	0	Abdomen - HBP	tiva	4	0	#NULL!
4	63	Female	42	0	0	0	100	5	0	0		1	30	54	#NULL!	1	0	#NULL!	3	2	#NULL!	0	0	1	0	0	0	0	0	0	0	Abdomen - other	gas	#NULL!	#NULL!	#NULL!
2	72	Male	79.7	0	0	3430	0	8	76.67	30		1	18	42	#NULL!	0	0	#NULL!	4	6	#NULL!	0	0	0	0	0	0	0	0	0	0	Abdomen - HBP	gas	25	8	#NULL!
2	52	Female	37	0	0	3400	0	0	0	65		0	11	35	59	0	0	#NULL!	8	8	#NULL!	0	0	1	0	1	1	1	0	0	0	Abdomen - CRT	tiva	#NULL!	#NULL!	#NULL!
2	56	Male	67.5	0	0	1650	100	6	12	30	PARACETAMOL 1000MG	0	12	36	#NULL!	#NULL!	0	#NULL!	#NULL!	5	#NULL!	0	0	0	0	0	0	0	0	0	0	Abdomen - other	gas	#NULL!	#NULL!	#NULL!
2	80	Female	30	0	0	0	100	3	0	0		0	14	#NULL!	#NULL!	2	#NULL!	#NULL!	5	#NULL!	#NULL!	0	0	1	0	0	0	0	0	0	0	Abdomen - CRT	gas	3	#NULL!	#NULL!
2	70	Female	42	0	0	396	100	4	0	0		1	19	43	67	0	0	1	4	3	3	0	0	1	0	1	0	0	0	0	0	Abdomen - CRT	gas	36	14	3
2	71	Male	57.8	0	0	754	0	6	0	20		1	12	36	60	6	0	0	10	6	6	0	0	1	0	0	0	0	0	0	0	Abdomen - other	gas	26	5	2
3	45	Male	57	0	0	1690	0	7	0	0		0	17	41	#NULL!	4	0	#NULL!	7	7	#NULL!	0	0	1	0	1	0	0	0	0	0	Abdomen - URO	gas	32	4	#NULL!
3	53	Female	54	0	0	1360	0	5	0	0	PARACETAMOL 1000MG	1	18	#NULL!	#NULL!	2	#NULL!	#NULL!	3	#NULL!	#NULL!	0	0	0	0	1	0	0	0	0	0	ZBreast	gas	2	#NULL!	#NULL!
2	44	Female	68	0	0	3310	0	10	57.47	50	PARACETAMOL 1000MG	1	20	44	#NULL!	3	2	#NULL!	5	4	#NULL!	1	0	0	0	1	0	1	1	0	0	Abdomen - GYN	tiva	20	4	#NULL!
2	61	Male	70	0	0	3280	0	12	0	15		0	14	38	62	0	0	0	8	8	5	0	0	0	0	1	1	1	0	0	0	Limb	gas	11	8	6
2	62	Male	64	0	0	2110	0	0	0	0		1	20	44	66	3	1	0	5	1	1	0	0	0	0	0	0	0	0	0	0	Abdomen - CRT	tiva	#NULL!	#NULL!	#NULL!
2	49	Female	55	0	0	431.75	100	6	0	0		0	17	#NULL!	#NULL!	5	#NULL!	#NULL!	9	#NULL!	#NULL!	0	0	1	0	1	0	1	0	0	0	Abdomen - GYN	gas	17	#NULL!	#NULL!
2	47	Female	70	0	1	3010	0	0	0	50	PANADOL 1000MG	1	9	33	#NULL!	3	1	#NULL!	8	3	#NULL!	0	0	1	0	0	0	0	1	0	0	Abdomen - HBP	gas	2	73	#NULL!
3	54	Female	48	0	0	3100	0	0	0	35		0	14	38	62	5	1	2	7	3	5	0	0	0	0	1	0	1	0	0	0	Abdomen - UGI	tiva	#NULL!	#NULL!	#NULL!
2	48	Female	68	0	0	1000	100	4	0	0	VOLTAREN 50MG, PARACETAMOL 1000MG	1	17	#NULL!	#NULL!	1	#NULL!	#NULL!	4	#NULL!	#NULL!	1	1	1	0	1	0	0	0	0	0	Abdomen - GYN	gas	4	#NULL!	#NULL!
2	57	Female	62	0	0	0	100	9	0	0	VOLTAREN 50MG, PARACETAMOL 1000MG	1	12	36	#NULL!	1	0	#NULL!	8	3	#NULL!	0	0	1	0	1	0	0	0	0	0	Limb	gas	14	6	#NULL!
2	29	Male	48.6	0	0	3215	0	10	0	20		0	9	33	57	0	3	2	7	7	7	1	0	1	0	0	0	1	1	0	0	Abdomen - HBP	gas	15	54	79.5
3	66	Male	52	0	0	3280	0	3	0	0	PARACETAMOL 1000MG	0	17	41	63	1	0	0	2	5	5	0	0	1	0	1	0	0	0	0	0	Abdomen - URO	tiva	#NULL!	#NULL!	#NULL!
2	22	Female	51	0	1	8980	0	15	51.17	30		0	12	#NULL!	#NULL!	#NULL!	#NULL!	#NULL!	#NULL!	#NULL!	#NULL!	0	0	0	0	0	0	0	0	0	0	OMD	tiva	#NULL!	#NULL!	#NULL!
3	70	Male	52.6	0	0	813.47	0	7	0	10		1	21	45	#NULL!	#NULL!	0	#NULL!	#NULL!	3	#NULL!	0	0	1	0	1	0	0	0	0	0	Abdomen - HBP	gas	#NULL!	#NULL!	#NULL!
3	82	Male	66.1	0	0	889.89	0	6	0	20		1	20	44	68	#NULL!	0	0	#NULL!	3	4	0	0	1	0	1	0	0	0	0	0	Abdomen - HBP	gas	#NULL!	#NULL!	20.4
3	85	Female	35	0	1	1720	0	7.5	0	0		0	4	28	#NULL!	#NULL!	#NULL!	#NULL!	#NULL!	#NULL!	#NULL!	0	0	0	0	0	0	0	0	0	0	Abdomen - CRT	tiva	#NULL!	#NULL!	#NULL!
2	53	Female	53.9	0	1	2980	0	3	0	50	PARACETAMOL 1000MG	1	12	36	#NULL!	2	0	#NULL!	5	2	#NULL!	0	0	1	0	0	0	0	0	0	0	Abdomen - UGI	tiva	2	1	#NULL!
3	73	Male	63	0	0	0	100	12	0	20		0	12	36	#NULL!	1	0	#NULL!	1	5	#NULL!	0	0	0	0	1	0	0	0	0	0	Abdomen - UGI	gas	1	8	#NULL!
2	85	Male	58	0	0	1570	100	7.5	0	25	PARACETAMOL 1000MG	0	24	48	#NULL!	1	0	#NULL!	6	3	#NULL!	0	0	0	0	1	0	0	0	0	0	Abdomen - UGI	gas	33	11	#NULL!
1	43	Female	49	0	0	1320	100	10.5	0	40		0	24	48	#NULL!	3	1	#NULL!	5	3	#NULL!	0	0	0	0	1	0	1	1	0	0	Abdomen - UGI	gas	45	13	#NULL!
2	42	Female	58.9	0	0	808.11	0	4	0	0	PARACETAMOL 1000MG	0	22	#NULL!	#NULL!	5	#NULL!	#NULL!	8	#NULL!	#NULL!	1	0	1	0	1	0	0	1	0	0	Abdomen - GYN	gas	6	#NULL!	#NULL!
2	54	Female	48	0	0	1630	0	6	0	0	PARACETAMOL 1000MG	1	18	#NULL!	#NULL!	1	#NULL!	#NULL!	7	#NULL!	#NULL!	0	0	1	1	1	0	0	0	0	0	Abdomen - GYN	gas	23	#NULL!	#NULL!
1	69	Male	54.1	0	0	1245	100	9	0	30	PARACETAMOL 1000MG	0	16	#NULL!	#NULL!	7	#NULL!	#NULL!	10	#NULL!	#NULL!	0	0	1	0	1	0	0	1	1	0	Abdomen - CRT	gas	17	#NULL!	#NULL!
3	63	Male	78	0	0	0	100	10	0	40		1	11	35	59	2	0	#NULL!	4	1	#NULL!	0	0	1	0	1	1	0	0	0	1	Abdomen - HBP	gas	13	6	4
1	49	Female	63	0	0	2490	0	7.5	0	0		0	20	44	68	3	0	0	10	5	5	0	0	1	0	1	0	1	0	1	0	Abdomen - URO	gas	9	13	3
1	41	Female	59	0	0	479.67	100	6	0	0	PARACETAMOL 1000MG	0	18	#NULL!	#NULL!	2	#NULL!	#NULL!	3	#NULL!	#NULL!	0	0	0	0	1	0	1	0	0	0	Abdomen - GYN	gas	8	#NULL!	#NULL!
3	45	Male	75	0	0	285	0	2	0	30	DICLOFENAC 75MG	1	24	#NULL!	#NULL!	5	#NULL!	#NULL!	5	#NULL!	#NULL!	0	0	0	0	1	1	1	0	0	0	TRAUMA	gas	7.5	#NULL!	#NULL!
3	43	Female	42	1	1	2900	0	15	2	50		1	18	42	66	5	5	3	6	6	5	0	0	0	0	0	0	0	0	0	0	Abdomen - UGI	tiva	1	19	3
2	83	Female	58	0	0	288.84	100	3	0	20		0	17	41	65	2	2	2	4	6	2	0	0	1	0	1	0	0	0	0	0	Abdomen - CRT	gas	18	14	2
3	52	Female	49	0	1	4175	300	18	0	40		1	12	36	50	0	0	5	0	5	6	0	0	1	0	1	0	1	0	0	0	Head and Neck	gas	#NULL!	#NULL!	14
2	53	Female	60	0	0	3300	0	13	0	30	PARACETAMOL 1000MG	1	15	39	#NULL!	2	1	#NULL!	5	2	#NULL!	0	0	1	0	1	0	1	1	0	0	Spine	gas	13	1	#NULL!
2	78	Male	53.9	0	0	1490	0	8	0	20		0	16	40	64	1	3	0	2	3	2	0	0	0	0	1	1	0	0	0	0	Abdomen - HBP	gas	10	18	3
2	69	Male	58.5	0	0	1760	100	7.5	0	30		1	24	48	60	5	3	2	7	5	4	1	1	0	0	0	1	0	1	0	0	Abdomen - HBP	gas	11	7	6
2	52	Female	48.5	0	0	831.78	0	5	0	20	PARACETAMOL 1000MG	1	22	46	#NULL!	3	1	#NULL!	8	3	#NULL!	0	0	0	0	0	0	0	0	0	0	Abdomen - GYN	gas	5	0	#NULL!
2	70	Female	42	0	0	0	150	7.5	17	20	PARACETAMOL 1000MG	1	20	44	#NULL!	1	1	#NULL!	7	4	#NULL!	0	0	1	0	1	0	0	0	0	0	Abdomen - other	gas	30	5	#NULL!
3	66	Male	68	0	0	1395	0	6	0	15		0	18	42	#NULL!	3	1	#NULL!	5	3	#NULL!	0	0	0	0	0	0	0	0	0	0	Head and Neck	gas	6	0	#NULL!
1	36	Male	60	0	0	0	100	7	0	20	PARACETAMOL 1000MG, VOLTAREN 60MG	1	18	42	#NULL!	3	2	#NULL!	6	4	#NULL!	0	0	0	0	0	0	0	0	0	0	Limb	gas	5	0	#NULL!
2	45	Female	69	0	0	1120	0	6	0	25		1	19	43	67	7	5	0	9	7	2	0	0	0	0	1	0	0	1	0	0	Abdomen - GYN	gas	4	8	-1
3	91	Female	32.6	0	0	618.79	0	2	0	0	PARACETAMOL 600MG	1	24	48	72	1	3	3	3	3	8	0	0	0	0	1	0	0	0	0	0	Abdomen - CRT	gas	10	19	13
2	61	Male	67.3	0	0	2140	0	15	0	20		1	24	48	72	1	1	0	3	3	3	0	0	0	0	0	1	0	0	0	0	Abdomen - HBP	gas	22	23	24
3	31	Female	42	0	0	886.6	0	4	0	0	PARACETAMOL 1000MG	1	24	48	72	8	2	3	10	5	7	0	0	0	0	0	0	0	0	0	0	Abdomen - CRT	gas	21	1	12
3	68	Male	70	0	0	2265	100	7.5	0	0	PARACETAMOL 1000MG	1	8	32	56	2	3	2	5	8	6	0	0	0	0	0	0	0	0	0	0	Spine	gas	14	22	6
2	69	Male	55	0	0	914.95	100	7.5	0	30		1	24	48	#NULL!	6	2	#NULL!	8	4	#NULL!	0	0	1	0	1	0	0	0	0	0	Abdomen - URO	gas	12	2	#NULL!
3	77	Female	46.2	0	0	840	50	0	0	10		0	12	36	60	0	0	0	0	0	0	0	0	1	0	1	0	0	0	0	0	Abdomen - CRT	gas	#NULL!	#NULL!	#NULL!
2	76	Female	51.2	0	0	2800	0	15	0	0	PARACETAMOL 1000MG	0	13	37	#NULL!	0	0	#NULL!	2	2	#NULL!	0	0	1	0	1	0	0	0	0	0	Head and Neck	tiva	4	12	#NULL!
2	71	Female	50	0	0	1290	0	4	0	0	PANADOL 1000MG	1	16	40	64	7	0	0	10	5	5	0	0	0	0	1	1	0	0	0	0	Abdomen - CRT	gas	23	26	11
1	24	Male	60	0	0	7445	0	15	0	50		1	16	40	64	2	2	2	3	3	4	0	0	1	0	0	0	0	0	0	0	Abdomen - HBP	tiva	11	10	0
3	47	Male	50	0	0	1650	0	15	83.32	0		1	15	39	63	3	3	3	7	7	7	0	0	1	0	1	1	1	0	1	0	Head and Neck	gas	37	66	62
2	59	Female	83	0	0	2150	100	7.5	0	31		0	17	#NULL!	#NULL!	3	#NULL!	#NULL!	4	#NULL!	#NULL!	0	0	0	0	1	0	1	1	0	0	Limb	tiva	12	#NULL!	#NULL!
2	47	Male	69.3	0	0	2055	0	5	0	0	PARACETAMOL 1000MG	1	28	52	#NULL!	2	4	#NULL!	4	6	#NULL!	0	0	1	0	1	1	1	1	0	0	Abdomen - URO	tiva	11	0	#NULL!
2	86	Male	57.2	0	0	2515	0	6	0	35	PANADOL 1G	0	19	43	#NULL!	2	0	#NULL!	8	3	#NULL!	0	0	0	0	1	1	1	0	0	0	Abdomen - URO	tiva	9	9	#NULL!
2	59	Female	49.6	0	0	3680	0	13.5	0	40		1	14	38	62	1	1	1	3	6	4	0	0	1	0	0	1	0	0	0	0	Abdomen - GYN	tiva	15	20	0
2	68	Male	70	0	0	0	0	7.5	0	0	PANADOL 1000MG	1	20	44	#NULL!	0	0	#NULL!	2	2	#NULL!	0	0	0	0	0	1	0	0	0	0	Abdomen - HBP	tiva	11	6	#NULL!
2	69	Male	46.3	0	0	519	100	4.5	0	20		0	11	35	#NULL!	0	0	#NULL!	5	4	#NULL!	0	0	0	0	1	0	0	0	0	0	Abdomen - other	gas	10	2	#NULL!
3	85	Female	51.5	0	0	816.79	0	5	0	10		1	16	40	64	2	0	0	8	2	10	0	0	1	0	0	0	0	0	0	0	Abdomen - HBP	gas	6	12	5
3	60	Male	53	0	1	3500	200	17	0	0		0	24	48	#NULL!	0	0	#NULL!	0	1	#NULL!	0	0	1	0	1	0	0	0	0	0	Abdomen - VAS	tiva	2	1	#NULL!
3	83	Male	63	0	0	2000	0	0	0	40		0	14	38	62	0	0	2	0	3	4	0	0	0	0	1	0	0	0	0	0	Abdomen - UGI	tiva	#NULL!	#NULL!	#NULL!
3	51	Male	65	0	0	3830	0	10	0	0		0	17	41	#NULL!	4	4	#NULL!	8	7	#NULL!	0	0	1	0	1	0	0	0	0	0	Head and Neck	gas	20	4	#NULL!
2	70	Male	56.8	0	0	3430	100	0	0	10		0	12	46	70	0	1	0	2	3	2	0	0	1	0	0	0	0	0	0	0	Abdomen - HBP	gas	17	35	6
2	44	Female	49.7	0	0	5700	0	10	131.47	50	PARACETAMOL 750MG	1	17	#NULL!	#NULL!	#NULL!	#NULL!	#NULL!	#NULL!	#NULL!	#NULL!	0	0	1	0	1	0	0	0	0	0	Head and Neck	tiva	2	#NULL!	#NULL!
2	72	Male	58.9	0	1	4530	100	15	0	70		0	15	39	#NULL!	0	0	#NULL!	0	0	#NULL!	0	0	1	0	1	0	0	0	0	0	Head and Neck	gas	0	3	#NULL!
2	55	Male	61	0	1	6260	0	15	0	50		0	8	32	56	#NULL!	4	2	#NULL!	9	7	0	0	1	0	0	0	1	0	0	0	Abdomen - CRT	gas	#NULL!	#NULL!	3
3	60	Male	65.2	0	0	1350	100	9	0	20		1	18	42	66	7	2	0	8	8	0	0	0	1	0	0	0	0	0	0	0	Abdomen - HBP	gas	24	16	3
3	47	Female	42.3	0	0	1935	100	8	24	20		1	30	54	#NULL!	2	0	#NULL!	7	7	#NULL!	0	0	0	0	0	0	0	1	0	0	Abdomen - UGI	gas	28	5	#NULL!
3	52	Female	77.8	0	0	4320	0	15	0	50		1	18	#NULL!	#NULL!	0	#NULL!	#NULL!	1	#NULL!	#NULL!	0	0	0	0	0	0	0	0	0	0	Head and Neck	tiva	6	#NULL!	#NULL!
2	61	Female	60	0	0	1119	0	5	0	30	PARACETAMOL 1000MG	1	20	#NULL!	#NULL!	2	#NULL!	#NULL!	4	#NULL!	#NULL!	1	1	0	0	0	0	0	0	0	0	Limb	tiva	1	#NULL!	#NULL!
3	48	Female	74	0	0	1320	0	5	0	50	PARACETAMOL 1000MG	1	24	48	#NULL!	4	0	#NULL!	10	0	#NULL!	0	0	0	0	0	0	0	0	0	0	Limb	tiva	13	0	#NULL!
1	24	Female	65	0	0	0	0	12	0	30		1	26	50	74	2	2	2	4	4	5	0	0	1	0	1	1	1	0	0	0	Abdomen - CRT	gas	40	41	13
1	38	Male	73	0	0	0	150	12	0	35		1	8	32	56	4	2	1	6	4	2	1	0	1	0	1	1	1	0	0	0	Abdomen - CRT	gas	10.5	25.5	6
1	57	Male	61.5	0	0	1390	0	8	0	0		0	15	39	#NULL!	5	0	#NULL!	9	2	#NULL!	0	0	1	0	1	0	0	0	0	0	Abdomen - UGI	gas	13	7	#NULL!
3	79	Male	54.5	0	0	801	100	4.5	0	20	PANADOL 1000MG	0	16	#NULL!	#NULL!	2	#NULL!	#NULL!	6	#NULL!	#NULL!	0	0	0	0	1	1	0	0	0	0	Spine	gas	8	#NULL!	#NULL!
3	84	Male	55.5	0	0	949	50	3	35	25		0	19	#NULL!	#NULL!	0	#NULL!	#NULL!	3	#NULL!	#NULL!	0	0	0	0	1	1	0	0	0	0	Spine	gas	0	#NULL!	#NULL!
2	55	Female	49	0	0	2570	0	10	60	50	PARACETAMOL 1000MG	1	19	#NULL!	#NULL!	2	#NULL!	#NULL!	8	#NULL!	#NULL!	1	1	0	0	1	1	1	1	0	0	Abdomen - GYN	tiva	10	#NULL!	#NULL!
2	54	Female	73.6	0	0	1440	75	6	0	0	PARACETAMOL 1000MG	1	22	#NULL!	#NULL!	0	#NULL!	#NULL!	0	#NULL!	#NULL!	0	0	0	0	1	0	0	0	0	0	Abdomen - GYN	gas	0	#NULL!	#NULL!
1	35	Female	48.4	0	0	1110	0	6	0	20		1	17	41	#NULL!	0	0	#NULL!	7	7	#NULL!	0	0	0	0	0	1	1	1	0	0	Abdomen - HBP	gas	30	3	#NULL!
3	61	Male	64	0	0	1670	0	8	0	20		0	8	32	56	0	1	1	9	9	5	0	0	1	0	1	0	1	0	0	0	Abdomen - other	gas	14	43	26
2	51	Male	65.9	0	0	3470	0	15	0	70		0	16	#NULL!	#NULL!	0	#NULL!	#NULL!	3	#NULL!	#NULL!	0	0	0	0	1	1	0	0	0	0	PLASTIC & RECONSTRUCTION	tiva	13.5	#NULL!	#NULL!
2	49	Male	63	0	0	1420	0	8	0	15		1	18	#NULL!	#NULL!	2	#NULL!	#NULL!	7	#NULL!	#NULL!	1	0	0	0	0	0	0	0	0	0	Abdomen - HBP	gas	10	#NULL!	#NULL!
3	74	Male	77	0	1	0	150	10	0	30		0	17	41	#NULL!	#NULL!	#NULL!	#NULL!	#NULL!	#NULL!	#NULL!	0	0	0	0	0	0	0	0	0	0	Abdomen - UGI	gas	#NULL!	#NULL!	#NULL!
2	83	Male	49.2	0	0	1860	0	9	0	20		0	24	48	72	2	1	1	4	3	3	0	0	1	0	0	0	0	0	0	0	Abdomen - URO	tiva	20	3	5
2	69	Male	88.1	0	0	1860	0	9	12	35	PARACETAMOL 1000MG	1	12	#NULL!	#NULL!	2	#NULL!	#NULL!	5	#NULL!	#NULL!	0	0	1	0	1	0	0	1	0	0	Abdomen - HBP	gas	7	#NULL!	#NULL!
2	66	Female	65.5	0	0	1410	100	10	0	30		1	16	#NULL!	#NULL!	0	#NULL!	#NULL!	5	#NULL!	#NULL!	0	0	0	0	1	0	0	0	0	0	Abdomen - HBP	tiva	3	#NULL!	#NULL!
3	83	Male	60	0	0	0	100	8	0	30		1	23	47	#NULL!	0	0	#NULL!	3	3	#NULL!	0	0	1	0	0	0	0	0	0	0	Abdomen - other	gas	1	1	#NULL!
3	61	Male	78.8	0	0	1980	0	11	0	20	PANADOL 1000MG	1	12	36	60	4	6	4	7	7	6	0	0	1	0	1	0	0	0	0	0	Abdomen - CRT	gas	33	21	3
2	40	Male	56	0	0	9455	0	27	214.73	100	PARACETAMOL 1000MG	1	16	40	#NULL!	2	0	#NULL!	4	0	#NULL!	0	0	0	0	0	0	1	0	0	0	Head and Neck	tiva	22.5	1.5	#NULL!
3	71	Male	65	0	0	1650	100	4.5	0	30		0	18	42	#NULL!	6	1	#NULL!	6	3	#NULL!	1	1	1	0	1	0	1	0	0	0	Abdomen - URO	gas	6	0	#NULL!
2	45	Female	65.5	0	0	2230	0	9	0	30	PARACETAMOL 900MG	0	18	42	#NULL!	0	0	#NULL!	4	4	#NULL!	1	0	0	1	1	0	0	0	0	0	Abdomen - GYN	tiva	19	10	#NULL!
2	67	Male	56	0	0	1150	0	6	0	0		0	21	45	#NULL!	1	1	#NULL!	7	5	#NULL!	1	0	1	0	1	0	0	1	0	0	Abdomen - UGI	gas	14	4	#NULL!
3	42	Female	67	0	0	0	100	5	0	20	PANADOL 1000MG	0	20	44	#NULL!	1	0	#NULL!	5	2	#NULL!	0	0	1	0	1	0	1	1	0	0	Abdomen - CRT	gas	47	6	#NULL!
2	62	Female	68	0	0	1410	0	9	0	30	PANADOL 1000MG	0	20	44	#NULL!	0	0	#NULL!	2	2	#NULL!	0	0	0	0	1	1	1	0	0	0	Abdomen - HBP	gas	23	19	#NULL!
1	53	Female	43	0	0	1640	0	8	0	0	VOLTAREN 50MG, PARACETAMOL 750MG	1	18	#NULL!	#NULL!	0	#NULL!	#NULL!	6	#NULL!	#NULL!	0	0	0	0	1	0	0	0	0	0	OMD	gas	0	#NULL!	#NULL!
1	46	Female	69	0	0	1140	0	10	0	0	PARACETAMOL 1000MG	1	17	#NULL!	#NULL!	3	#NULL!	#NULL!	6	#NULL!	#NULL!	0	0	0	0	0	0	0	0	0	0	Abdomen - GYN	gas	2	#NULL!	#NULL!
2	52	Male	60	0	0	4280	0	10	0	50		1	21	45	69	2	1	2	5	3	5	0	0	0	0	1	0	1	0	0	0	Abdomen - HBP	tiva	7	16	0
1	46	Female	55.8	0	0	2790	0	7.5	0	20		0	17	31	#NULL!	3	3	#NULL!	7	4	#NULL!	1	1	0	0	0	1	1	1	0	0	Abdomen - HBP	gas	15	0	#NULL!
3	90	Female	63	0	0	1190	100	5	0	20		0	22	#NULL!	#NULL!	0	#NULL!	#NULL!	2	#NULL!	#NULL!	0	0	0	0	1	1	1	0	0	0	Limb	tiva	2	#NULL!	#NULL!
3	51	Male	57.8	0	0	555	0	7	0	20		0	20	44	68	4	0	1	8	7	4	1	0	1	0	1	0	0	0	0	0	Abdomen - CRT	gas	25	2	7
2	51	Male	66.3	0	0	582	100	7.5	0	20		0	24	48	72	1	3	2	8	7	4	0	0	0	0	0	1	1	0	0	0	Abdomen - HBP	gas	33	28.5	45
2	29	Female	52	0	0	2350	75	9	0	15		0	14	38	#NULL!	1	4	#NULL!	3	5	#NULL!	0	0	0	0	1	1	1	0	0	0	Head and Neck	gas	32	9	#NULL!
3	85	Female	40	0	0	0	0	9	0	0		0	12	36	60	#NULL!	#NULL!	#NULL!	#NULL!	#NULL!	#NULL!	0	0	0	0	1	0	0	0	0	0	Abdomen - CRT	gas	#NULL!	#NULL!	#NULL!
3	63	Male	63	0	0	817.86	0	7.5	0	0		0	18	42	#NULL!	5	0	#NULL!	8	3	#NULL!	0	0	1	0	0	0	0	0	0	0	Abdomen - HBP	gas	9	5	#NULL!
2	60	Male	63.2	0	0	0	0	10.5	0	0		0	19	43	#NULL!	2	0	#NULL!	6	2	#NULL!	0	0	0	0	0	0	0	0	0	0	Abdomen - HBP	gas	12	4	#NULL!
2	66	Female	43	0	0	1040	0	7	0	20	PARACETAMOL 650MG	1	18	42	#NULL!	5	3	#NULL!	8	6	#NULL!	1	0	1	0	1	0	0	0	0	0	Abdomen - CRT	gas	9	6	#NULL!
2	80	Female	57	0	0	1130	0	6	0	5	PARACETAMOL 1000MG	1	21	45	#NULL!	5	0	#NULL!	9	4	#NULL!	1	0	1	0	1	0	0	1	0	0	Abdomen - CRT	gas	12	4	#NULL!
2	54	Male	66	0	0	0	100	13.5	0	30	PARACETAMOL 1000MG	1	12	41	65	5	5	1	7	6	5	0	0	1	0	1	0	0	0	0	0	Abdomen - CRT	gas	20	0	23
2	74	Female	62	0	0	862.6	0	5	0	40	PARACETAMOL 1000MG	1	21	45	69	1	5	1	8	9	3	0	0	1	0	1	0	1	0	0	0	Limb	tiva	4	2	8
1	48	Male	56	0	0	0	100	8	0	30	PARACETAMOL 1000MG	1	11	37	#NULL!	7	3	#NULL!	8	4	#NULL!	0	0	0	0	0	0	0	0	0	0	Limb	gas	9	0	#NULL!
2	29	Female	52	0	0	1660	0	12	0	25	PARACETAMOL 1000MG	1	11	35	59	5	3	3	8	5	4	0	0	1	0	1	0	1	0	0	0	Head and Neck	gas	12	9	2
2	57	Male	49.1	0	0	892.3	0	5	0	25		0	22	46	#NULL!	7	2	#NULL!	9	8	#NULL!	0	0	0	0	0	0	0	1	0	0	Abdomen - other	gas	16	14.55	#NULL!
2	57	Male	66	0	0	0	100	6	7	0	PARACETAMOL 1000MG	0	9	33	57	4	2	2	5	6	5	0	0	1	0	1	0	0	0	0	0	Abdomen - CRT	gas	15	19	12
3	61	Male	40	0	0	0	100	9	0	45		0	9	33	#NULL!	0	0	#NULL!	7	7	#NULL!	0	0	1	0	0	0	0	0	0	0	Abdomen - UGI	gas	8	2	#NULL!
3	55	Female	42	0	0	1770	0	6	0	20	PANADOL 1000MG	0	14	38	#NULL!	0	0	#NULL!	2	2	#NULL!	0	0	1	0	1	0	0	0	0	0	Abdomen - CRT	gas	22	3	#NULL!
1	34	Male	59	0	0	2800	150	9	0	20	TRAMADOL 100MG	0	17	#NULL!	#NULL!	2	#NULL!	#NULL!	5	#NULL!	#NULL!	0	0	1	0	0	0	0	1	1	0	Abdomen - HBP	gas	35	#NULL!	#NULL!
2	62	Male	60.9	0	0	1600	0	3	0	0	PARACETAMOL 1000MG	0	20	44	#NULL!	7	1	#NULL!	9	2	#NULL!	0	0	1	0	1	0	0	0	0	0	Head and Neck	gas	1	3	#NULL!
2	80	Male	54	0	1	0	100	15	0	0		1	16	40	#NULL!	#NULL!	0	#NULL!	#NULL!	1	#NULL!	0	0	1	0	1	0	0	0	0	0	Head and Neck	gas	#NULL!	#NULL!	#NULL!
2	61	Female	47.9	0	0	1120	100	4	0	0		1	21	45	#NULL!	2	1	#NULL!	5	3	#NULL!	0	0	1	0	0	0	0	0	0	0	Abdomen - HBP	gas	7	2	#NULL!
3	72	Male	71.3	0	0	2325	0	4.5	0	50	PANADOL 1000MG	0	18	42	#NULL!	8	3	#NULL!	10	7	#NULL!	0	0	1	0	0	1	1	0	0	0	Spine	gas	25	3	#NULL!
3	64	Male	73	0	0	2930	0	7	0	20		0	16	40	#NULL!	2	0	#NULL!	3	2	#NULL!	0	0	1	0	1	0	0	0	0	0	Abdomen - URO	gas	2	6	#NULL!
3	45	Male	70	0	0	0	100	13	59	30		1	6	30	54	3	6	4	4	7	6	0	0	1	0	0	0	1	0	0	0	Abdomen - VAS	gas	2	5	11
2	53	Female	58	0	0	2475	0	7.5	0	25	PARACETAMOL 1000MG, VOLTAREN 60MG	0	9	33	#NULL!	5	3	#NULL!	5	5	#NULL!	0	0	0	1	1	0	0	1	0	0	Abdomen - GYN	tiva	5	3	#NULL!
3	28	Female	46	0	0	2430	0	6	0	0	PANADOL 1000MG	1	14	38	#NULL!	1	0	#NULL!	4	2	#NULL!	0	0	0	0	0	0	0	0	0	0	Abdomen - URO	tiva	3	1	#NULL!
3	85	Male	56.6	0	0	3360	0	0	0	0	PARACETAMOL 1000MG	1	12	36	60	2	2	2	4	4	4	0	0	0	0	0	0	1	0	0	0	Abdomen - UGI	tiva	#NULL!	#NULL!	#NULL!
3	48	Male	57	0	0	1420	0	5	53.33	0	PARACETAMOL 1000MG	1	22	#NULL!	#NULL!	1	#NULL!	#NULL!	5	#NULL!	#NULL!	1	0	0	0	1	0	1	0	0	0	ENDOCRINE	gas	0	#NULL!	#NULL!
3	63	Male	65	0	0	2770	100	12	0	25		1	14	38	62	7	5	4	10	8	6	0	0	1	0	0	0	1	0	0	0	Abdomen - HBP	gas	18	11	3
2	61	Male	85.1	0	0	1745	0	7	0	25		0	22	46	70	4	1	0	6	6	4	0	0	1	0	0	1	1	0	0	0	Abdomen - HBP	gas	25.5	21	18
2	57	Male	90	0	0	0	0	12	0	0	VOLTAREN 75MG, PARACETAMOL 1000MG	1	24	#NULL!	#NULL!	1	#NULL!	#NULL!	2	#NULL!	#NULL!	0	0	0	0	0	0	1	0	0	0	Limb	tiva	18	#NULL!	#NULL!
2	62	Female	57	0	0	851.1	0	7.5	0	0	PARACETAMOL 1000MG	1	20	#NULL!	#NULL!	0	#NULL!	#NULL!	5	#NULL!	#NULL!	0	0	0	0	1	0	1	0	0	0	Limb	gas	1	#NULL!	#NULL!
2	51	Female	57	0	0	2710	0	8	0	0	PARACETAMOL 1000MG	1	24	#NULL!	#NULL!	0	#NULL!	#NULL!	8	#NULL!	#NULL!	0	0	0	0	0	0	0	0	0	0	Abdomen - GYN	tiva	6	#NULL!	#NULL!
3	52	Male	70	0	0	2690	170	7	20	20		0	11	35	59	7	6	3	10	8	7	0	0	1	0	0	0	1	0	0	0	Abdomen - HBP	gas	14	9	0
3	48	Male	63.2	0	0	2700	0	10.5	0	0		0	13	37	61	2	2	0	4	4	6	0	0	0	0	1	0	0	0	0	0	Head and Neck	gas	55.5	40.5	10.5
4	48	Male	80	0	0	0	200	7	0	30		0	8	32	56	5	2	2	8	3	3	0	0	1	1	1	0	1	0	0	0	Limb	gas	15	12	3
3	69	Male	78.2	0	0	7180	0	8	86.47	40	PARACETAMOL 1000MG	1	16	50	#NULL!	2	1	#NULL!	4	3	#NULL!	0	0	0	0	0	0	0	0	0	0	Abdomen - URO	tiva	14	4	#NULL!
3	76	Male	77.5	0	0	5870	0	8	0	30		0	19	43	#NULL!	0	0	#NULL!	5	2	#NULL!	0	0	1	0	0	0	0	0	0	0	Head and Neck	tiva	4	8	#NULL!
3	62	Male	79	0	0	0	100	6	0	25	PARACETAMOL 1000MG	1	7	31	#NULL!	0	0	#NULL!	3	4	#NULL!	0	0	0	0	1	0	0	0	0	0	Abdomen - other	gas	2	19	#NULL!
2	60	Male	76.5	0	0	2090	100	9	0	0	PARACETAMOL 1000MG	1	14	38	#NULL!	2	1	#NULL!	7	5	#NULL!	0	0	1	0	1	0	0	0	0	0	Abdomen - CRT	gas	16	17	#NULL!
3	64	Male	60	0	1	939	200	11	0	20		0	6	30	54	#NULL!	#NULL!	3	#NULL!	5	5	0	0	1	0	0	1	0	0	0	0	Abdomen - CRT	gas	#NULL!	#NULL!	23
3	70	Male	70	0	0	4800	0	8	0	0		0	14	38	62	0	0	0	7	7	4	0	0	1	0	0	0	0	0	0	0	Abdomen - HBP	gas	3	10	1
3	77	Female	64	0	0	400	100	6	0	20		1	18	#NULL!	#NULL!	4	#NULL!	#NULL!	5	#NULL!	#NULL!	0	0	0	0	0	0	0	1	0	0	Limb	gas	1	#NULL!	#NULL!
2	64	Male	73.8	0	0	4690	0	12	0	0		0	14	38	#NULL!	0	0	#NULL!	7	5	#NULL!	1	0	1	0	1	0	1	0	0	0	Abdomen - URO	gas	22	1	#NULL!
2	58	Male	63.5	0	0	2450	0	6	0	40		1	16	40	64	4	1	1	7	3	4	0	0	1	0	1	0	0	0	0	0	Abdomen - CRT	tiva	10	7	0
3	91	Male	67.1	0	0	697.84	0	7.5	0	0		1	19	43	67	4	5	0	10	10	3	0	0	0	0	1	1	1	1	0	0	Abdomen - CRT	gas	15	6	5
3	61	Female	48	0	0	984	100	7	0	0		0	16	40	64	0	0	0	6	6	4	0	0	0	0	0	1	1	1	0	0	Abdomen - HBP	gas	11	3	4
2	67	Female	46.2	0	0	863.94	0	4.5	0	0	PARACETAMOL 1000MG	0	18	42	#NULL!	5	2	#NULL!	10	8	#NULL!	1	1	0	1	1	1	1	0	0	0	Abdomen - GYN	gas	22	2	#NULL!
2	58	Female	44.3	0	0	830.18	0	4.5	0	0	PARACETAMOL 1000MG	1	22	46	#NULL!	5	2	#NULL!	8	8	#NULL!	1	0	0	0	1	1	1	0	0	0	Abdomen - GYN	gas	5	3	#NULL!
2	78	Female	60	0	0	660	150	3	0	0		1	7	31	#NULL!	0	0	#NULL!	2	2	#NULL!	0	0	1	0	1	0	0	0	0	0	Abdomen - CRT	gas	2	4	#NULL!
3	86	Female	45.5	0	0	569	100	4.5	0	0		1	22	#NULL!	#NULL!	0	#NULL!	#NULL!	0	#NULL!	#NULL!	0	0	1	0	1	0	0	0	0	0	Abdomen - CRT	gas	17	#NULL!	#NULL!
1	42	Female	51.5	0	0	656.62	0	6	0	0	PARACETAMOL 1000MG	0	19	#NULL!	#NULL!	2	#NULL!	#NULL!	5	#NULL!	#NULL!	0	0	0	0	1	1	0	0	0	0	Abdomen - GYN	gas	11	#NULL!	#NULL!
2	59	Female	52	0	0	451.6	0	5	0	0		0	23	47	#NULL!	0	0	#NULL!	3	6	#NULL!	0	0	0	0	0	1	1	0	0	0	Abdomen - HBP	gas	15	6	#NULL!
2	45	Male	62.7	0	0	926	0	8	0	30		0	20	44	#NULL!	6	3	#NULL!	9	6	#NULL!	1	0	0	0	0	1	1	1	0	0	Abdomen - HBP	gas	14	14	#NULL!
2	55	Male	70	0	0	5980	0	10	0	50		1	18	42	#NULL!	3	3	#NULL!	8	5	#NULL!	0	0	1	0	1	1	0	0	0	0	Abdomen - UGI	tiva	3	9	#NULL!
2	49	Female	56	0	0	911.68	100	4.5	0	0	VOLTAREN 50MG	0	24	#NULL!	#NULL!	2	#NULL!	#NULL!	3	#NULL!	#NULL!	0	0	0	0	1	0	1	0	0	0	Abdomen - GYN	gas	1	#NULL!	#NULL!
3	80	Male	69	0	0	1480	150	5	0	0		0	15	39	63	0	0	0	5	6	1	1	0	1	0	1	0	0	1	0	0	Abdomen - CRT	gas	8	34	3
2	57	Male	53	0	0	2480	0	11	0	30		1	16	40	#NULL!	0	0	#NULL!	6	5	#NULL!	0	0	1	0	1	0	1	0	0	0	Head and Neck	tiva	21	6	#NULL!
2	51	Male	59	0	0	2940	0	9	0	50	PARACETAMOL 1000MG	1	15	39	63	1	1	0	10	3	7	0	0	1	0	1	0	0	0	0	0	Abdomen - other	gas	7	12	1
2	67	Male	73	0	0	2640	0	9	0	20		0	12	#NULL!	#NULL!	0	#NULL!	#NULL!	3	#NULL!	#NULL!	0	0	0	0	1	0	1	0	0	0	Limb	gas	5	#NULL!	#NULL!
3	46	Male	53	1	0	0	0	0	0	0	PANADOL 1000MG	0	19	43	67	1	4	1	2	7	4	0	0	0	0	1	1	1	0	0	0	Abdomen - HBP	tiva	#NULL!	#NULL!	#NULL!
2	49	Female	91	0	0	2210	10	5	0	30	DICLOFENAC 75MG, PARACETAMOL 1000MG	0	26	#NULL!	#NULL!	0	#NULL!	#NULL!	3	#NULL!	#NULL!	0	0	0	1	1	0	0	0	0	0	Abdomen - GYN	gas	7	#NULL!	#NULL!
1	67	Male	63	0	0	812.3	100	6	0	20	PARACETAMOL 1000MG	1	23	47	#NULL!	4	0	#NULL!	10	3	#NULL!	1	0	0	0	1	0	0	1	0	0	Abdomen - CRT	gas	12	2	#NULL!
1	42	Male	57.3	0	0	4100	0	10	0	30		1	11	35	59	2	2	2	6	6	4	0	0	1	0	0	1	1	1	0	0	Abdomen - HBP	gas	24	35.5	4
2	64	Female	62	0	0	1080	0	5	0	50	PARACETAMOL 1000MG	1	18	#NULL!	#NULL!	1	#NULL!	#NULL!	7	#NULL!	#NULL!	0	0	0	0	0	0	0	0	0	0	Limb	tiva	1	#NULL!	#NULL!
2	55	Female	53.5	0	0	2650	0	6	0	20	PARACETAMOL 1000MG	1	17	43	#NULL!	3	10	#NULL!	6	3	#NULL!	0	0	0	0	0	0	0	0	0	0	Limb	gas	5	1	#NULL!
1	63	Female	87	0	0	1300	0	5	0	50	PARACETAMOL 750MG	1	20	44	#NULL!	3	2	#NULL!	7	5	#NULL!	1	0	0	0	0	1	0	0	0	0	Limb	tiva	14	0.23	#NULL!
2	65	Female	55.9	0	0	1220	0	5	0	25		0	19	43	64	0	5	0	7	7	5	1	0	0	0	1	1	0	1	0	0	Abdomen - HBP	gas	5	9	7
2	54	Male	70	0	0	1750	0	5	0	30		0	20	44	68	8	7	8	10	10	10	1	0	1	0	1	1	1	0	0	0	Abdomen - HBP	gas	35	37	56.4
3	61	Male	78.6	0	0	2845	175	6	0	30		1	15	39	#NULL!	0	0	#NULL!	3	3	#NULL!	0	0	1	0	0	1	0	1	0	0	Limb	tiva	6	6	#NULL!
3	86	Female	45.5	0	0	569.21	100	4.5	0	0		1	21	45	69	#NULL!	5	3	#NULL!	8	5	0	0	1	0	1	0	0	0	0	0	Abdomen - CRT	gas	13	10	10
2	73	Male	68	0	0	7390	0	10	158.27	30		0	14	38	62	1	0	0	3	1	1	0	0	0	0	1	0	0	0	0	0	Head and Neck	tiva	6	7	8
2	30	Male	76	0	0	6420	0	15	0	75		0	15	39	#NULL!	3	0	#NULL!	7	3	#NULL!	0	0	1	0	0	1	1	0	0	0	Abdomen - HBP	tiva	17	24	#NULL!
1	33	Female	68.5	0	0	0	100	7.5	0	0	PARACETAMOL 1000MG	1	12	36	#NULL!	3	2	#NULL!	5	4	#NULL!	0	0	0	0	1	1	1	0	0	0	Abdomen - GYN	gas	11	4	#NULL!
2	44	Male	77	0	0	1440	100	0	0	0	PARACETAMOL 1000MG	0	8	32	#NULL!	0	0	#NULL!	1	2	#NULL!	0	0	0	1	1	0	1	0	0	0	Spine	gas	6	0	#NULL!
2	47	Male	51.6	0	0	4710	0	5	91.47	0	PARACETAMOL 1000MG	1	9	#NULL!	#NULL!	0	#NULL!	#NULL!	0	#NULL!	#NULL!	0	0	1	0	1	0	0	0	0	0	Head and Neck	gas	5	#NULL!	#NULL!
2	36	Female	57	0	0	832	0	0	0	20		1	22	#NULL!	#NULL!	0	#NULL!	#NULL!	3	#NULL!	#NULL!	0	0	0	0	1	1	1	0	0	0	Abdomen - GYN	tiva	3	#NULL!	#NULL!
3	47	Female	61	0	0	0	0	8	0	25	DICLOFENAC 50MG	1	17	#NULL!	#NULL!	0	#NULL!	#NULL!	3	#NULL!	#NULL!	0	0	0	1	1	1	1	0	0	0	Abdomen - GYN	tiva	3	#NULL!	#NULL!
1	56	Male	67	0	0	190	100	8	0	20		1	12	14	#NULL!	3	3	#NULL!	8	8	#NULL!	0	0	0	0	0	0	0	0	0	0	Limb	gas	12	2	#NULL!
1	55	Male	76	0	0	1280	0	6	0	30	PARACETAMOL 1000MG	1	29	#NULL!	#NULL!	1	#NULL!	#NULL!	6	#NULL!	#NULL!	0	0	0	0	1	0	1	0	0	0	Abdomen - CRT	tiva	3	#NULL!	#NULL!
3	63	Female	37	0	1	1010	100	3	0	0		0	14	38	64	0	0	0	3	2	0	0	0	1	0	1	0	0	0	0	0	Abdomen - UGI	gas	#NULL!	#NULL!	#NULL!
3	78	Female	57	0	1	365	100	9	0	0		0	24	48	72	0	0	0	5	1	1	0	0	0	0	1	1	1	0	0	0	Abdomen - CRT	gas	#NULL!	#NULL!	21
3	65	Male	55.8	0	0	4625	0	10	0	50	PANADOL 1000MG	0	20	44	68	2	1	1	8	5	7	0	0	0	0	1	1	1	1	0	0	Abdomen - CRT	tiva	14	19	8
3	85	Female	54	0	0	598	0	4	0	0		0	22	46	70	2	0	0	10	5	6	0	0	1	0	1	1	1	0	0	0	Abdomen - HBP	gas	15	10	11
2	56	Male	70	0	0	100	0	16	0	0		0	21	45	#NULL!	1	0	#NULL!	3	6	#NULL!	0	0	1	0	1	0	0	0	0	0	Limb	gas	16	3	#NULL!
2	67	Male	52.4	0	0	1290	100	6	0	60		0	21	45	69	3	2	6	8	7	9	0	0	1	0	1	0	1	0	0	0	Head and Neck	gas	14	14	12
2	55	Male	64.6	0	0	3040	0	8	0	0		1	13	37	61	2	2	2	3	8	6	0	0	1	0	0	1	1	0	0	0	Abdomen - HBP	gas	32	42	14
2	39	Male	66	0	0	1600	100	7	0	20		0	8	32	46	0	2	2	5	4	3	0	0	1	0	1	1	1	0	0	0	Abdomen - HBP	gas	27	42	9
2	53	Male	75	0	0	1630	100	5	0	0		1	21	43	#NULL!	2	2	#NULL!	3	3	#NULL!	0	0	1	0	0	0	0	0	0	0	Abdomen - CRT	gas	45	-6	#NULL!
3	56	Female	60.9	0	0	0	1051.25	10	0	0		0	72	96	110	#NULL!	2	0	#NULL!	8	3	0	0	0	0	0	1	1	1	0	0	Abdomen - HBP	gas	#NULL!	#NULL!	0
2	83	Female	47	0	0	0	0	0	0	0	PARACETAMOL 750MG	1	19	43	67	5	4	3	7	5	3	1	0	0	0	1	1	0	0	0	0	Abdomen - HBP	tiva	#NULL!	#NULL!	#NULL!
2	67	Male	71	0	0	1530	0	10	0	20		0	18	42	66	0	1	0	3	5	4	0	0	0	0	0	1	1	0	0	0	Abdomen - HBP	gas	10.5	4.5	7.5
3	82	Male	46	0	1	323.38	100	9	0	20		0	30	54	78	#NULL!	2	2	#NULL!	6	4	0	0	1	0	1	0	0	0	0	0	Abdomen - URO	gas	#NULL!	#NULL!	2
3	58	Male	76	0	0	2440	100	15	106.8	0	PARACETAMOL 2000MG	1	16	40	#NULL!	0	1	#NULL!	3	2	#NULL!	0	0	0	0	1	0	0	0	0	0	Head and Neck	tiva	3	1	#NULL!
2	56	Male	70	0	0	0	100	4.5	8	10		0	16	#NULL!	#NULL!	0	#NULL!	#NULL!	0	#NULL!	#NULL!	0	0	1	0	1	0	0	0	0	0	Limb	gas	1	#NULL!	#NULL!
3	63	Male	52	0	0	1890	100	10	0	0	PARACETAMOL 1000MG	1	8	32	56	6	0	0	8	2	2	0	0	1	0	1	0	0	0	0	0	Abdomen - CRT	gas	2	12	10
3	29	Male	49.6	0	0	1400	0	6	0	0		0	14	38	62	1	1	5	6	5	7	0	0	1	0	0	1	1	0	0	0	Abdomen - HBP	gas	10	25	9
3	82	Male	66	0	0	1240	100	4	0	20	PARACETAMOL 1000MG	0	12	36	60	5	6	2	8	8	8	1	0	0	0	1	1	0	0	0	0	Abdomen - other	gas	17	26	18
2	75	Male	63	0	0	1270	100	6	0	0	TRAMADOL 50MG, PARACETAMOL 1000MG	0	10	34	58	2	0	2	5	3	8	0	0	1	0	0	0	0	0	0	0	Abdomen - HBP	gas	8	19	16
3	59	Male	51	0	0	1021.48	0	4.5	0	0	PARACETAMOL 1000MG	1	14	38	62	0	0	0	9	7	7	0	0	1	0	0	0	0	0	0	0	Abdomen - URO	gas	10	17	1
2	63	Male	80	0	0	3920	100	8	20	25		1	7	31	55	7	2	0	10	10	4	0	0	1	0	1	0	0	0	0	0	Abdomen - CRT	gas	19	19	16
2	55	Female	47	0	0	2180	0	8	0	25	PARACETAMOL 1000, VOLTAREN 50MG	1	22	46	70	1	2	2	7	5	4	0	0	0	0	0	0	1	0	0	0	Abdomen - UGI	tiva	6	1	0
2	58	Female	43	0	0	4060	0	10	0	50		1	12	36	60	5	2	3	10	9	8	1	1	0	0	1	0	1	1	0	0	Abdomen - other	tiva	20	0	0
3	73	Female	63	0	0	5340	0	9	0	0	PARACETAMOL 1000MG	1	18	#NULL!	#NULL!	2	#NULL!	#NULL!	5	#NULL!	#NULL!	0	0	0	0	1	0	0	0	0	0	Head and Neck	tiva	4	#NULL!	#NULL!
2	76	Male	62	0	0	5340	200	21	0	0	PANADOL 1000MG	0	16	40	64	0	0	0	1	1	2	0	0	1	0	0	0	0	0	0	0	Abdomen - HBP	tiva	1	3	11
3	34	Female	38.7	0	0	2060	100	60	0	20	PANADOL 600MG	0	17	41	65	3	6	5	9	8	7	0	0	1	0	1	0	1	0	0	0	Abdomen - UGI	tiva	18	14	11
1	50	Female	55	0	0	3670	0	13.5	0	40	PARACETAMOL 1000MG, VOLTAREN 50MG	1	22	46	#NULL!	5	2	#NULL!	8	4	#NULL!	0	0	0	0	1	0	1	0	0	0	Abdomen - GYN	tiva	3	1	#NULL!
1	48	Male	74	0	0	1830	0	7.5	51.2	0	VOLTAREN 50MG, PARACETAMOL 1000MG	1	27	#NULL!	#NULL!	1	#NULL!	#NULL!	5	#NULL!	#NULL!	0	0	0	0	1	0	1	0	0	0	Abdomen - CRT	gas	3	#NULL!	#NULL!
2	66	Female	61.3	0	0	1110	0	6	0	72.14		1	24	#NULL!	#NULL!	1	#NULL!	#NULL!	4	#NULL!	#NULL!	0	0	1	0	0	0	1	1	0	0	ZBreast	gas	4	#NULL!	#NULL!
2	53	Male	46.5	0	0	4000	0	12	0	0	VOLTAREN 37.5MG, PARACETAMOL 1000MG	1	18	#NULL!	#NULL!	4	#NULL!	#NULL!	7	#NULL!	#NULL!	0	0	0	0	0	1	1	0	0	0	Limb	gas	3	#NULL!	#NULL!
2	36	Male	78	0	0	1800	0	8	0	50		0	22	#NULL!	#NULL!	2	#NULL!	#NULL!	7	#NULL!	#NULL!	0	0	0	0	1	0	1	0	0	0	Spine	gas	9	#NULL!	#NULL!
1	62	Male	72.6	0	0	0	200	6	0	30		0	8	#NULL!	#NULL!	0	#NULL!	#NULL!	2	#NULL!	#NULL!	0	0	0	0	0	0	0	0	0	0	Spine	gas	2.4	#NULL!	#NULL!
3	52	Male	64.5	0	0	2090	0	10.5	0	0		1	21	45	69	4	3	2	5	3	3	0	0	0	0	0	0	1	0	0	0	Abdomen - HBP	tiva	7.5	19.5	6
3	68	Female	52.9	0	0	2430	0	10	0	20		0	18	42	66	0	1	2	4	5	4	0	0	1	0	0	0	0	0	0	0	Abdomen - HBP	gas	3	5	3
3	78	Female	54.4	0	0	1780	100	5	0	0		0	16	#NULL!	#NULL!	0	#NULL!	#NULL!	5	#NULL!	#NULL!	0	0	0	0	1	0	1	0	0	0	Limb	tiva	6	#NULL!	#NULL!
2	25	Male	60	0	0	0	0	0	0	0		0	23	47	#NULL!	4	4	#NULL!	9	9	#NULL!	0	0	0	0	0	0	0	0	0	0	Abdomen - VAS	tiva	43	9	#NULL!
3	52	Male	75	0	0	1870	0	8	0	25		1	18	42	66	4	3	3	7	7	7	0	0	1	0	0	0	1	0	0	0	Abdomen - CRT	gas	17	28.82	10.18
3	69	Female	94	0	0	0	0	0	0	40		0	17	#NULL!	#NULL!	0	#NULL!	#NULL!	3	#NULL!	#NULL!	0	0	0	0	0	0	0	0	0	0	Limb	gas	0	#NULL!	#NULL!
2	60	Female	66	0	0	597.3	100	6	0	0	VOLTAREN 50MG	0	19	#NULL!	#NULL!	2	#NULL!	#NULL!	8	#NULL!	#NULL!	1	0	0	0	0	0	0	0	0	0	Abdomen - GYN	gas	3	#NULL!	#NULL!
2	49	Male	99	0	0	1950	0	12	0	30		1	16	40	#NULL!	9	0	#NULL!	10	5	#NULL!	0	0	1	0	1	1	0	0	0	0	Abdomen - HBP	gas	8	12	#NULL!
2	71	Male	68	0	0	1180	0	8	0	10		1	22	46	#NULL!	0	0	#NULL!	2	2	#NULL!	0	0	1	0	0	0	0	0	0	0	Abdomen - HBP	gas	9	0	#NULL!
2	51	Female	58	0	0	533.6	100	7	0	0	VOLTAREN 50MG	1	22	46	#NULL!	2	1	#NULL!	8	2	#NULL!	1	0	0	0	1	0	0	0	0	0	Abdomen - GYN	gas	10	1	#NULL!
3	88	Male	65	0	0	1350	150	6	0	10	PARACETAMOL 1000MG	1	20	44	#NULL!	0	#NULL!	#NULL!	5	#NULL!	#NULL!	0	0	1	0	1	0	0	0	0	0	Abdomen - HBP	gas	29	9	#NULL!
3	68	Male	88	0	0	2470	0	9	0	0		0	17	41	65	1	1	0	5	7	4	0	0	0	0	1	0	0	0	0	0	Abdomen - CRT	tiva	12	21	3
2	59	Male	68.8	0	0	1000	0	6	0	0		0	21	45	65	3	1	0	7	7	8	1	0	1	0	1	0	0	0	0	0	Abdomen - CRT	tiva	#NULL!	#NULL!	#NULL!
3	45	Female	56.6	0	0	0	952.08	15	0	0		0	17	41	65	#NULL!	#NULL!	3	#NULL!	#NULL!	8	0	0	1	0	0	0	0	0	0	0	Abdomen - HBP	gas	#NULL!	#NULL!	#NULL!
2	67	Female	61	0	0	3260	100	13.5	0	0	VOLTAREN 60MG	1	20	44	68	2	1	1	5	3	2	1	0	1	0	0	0	0	0	0	0	Abdomen - UGI	tiva	15	4	2
4	66	Female	86	1	0	0	100	10.5	0	40	PARACETAMOL 1000MG	1	18	42	66	8	5	3	10	10	6	0	0	0	0	1	1	1	0	0	0	Spine	gas	22.5	7.5	15
3	63	Female	60	0	0	1490	0	15	0	0	VOLTAREN 75MG	1	17	41	65	8	6	8	9	7	9	0	0	1	0	1	1	1	0	1	0	Abdomen - UGI	tiva	24.47	20.26	27.97
1	34	Female	47.4	0	0	1560	200	5	0	20		0	20	44	#NULL!	2	0	#NULL!	8	9	#NULL!	0	0	1	0	0	0	0	0	0	0	Abdomen - HBP	gas	19	6	#NULL!
2	66	Male	53.1	0	0	1555	0	10	0	0		1	17	41	65	7	7	7	8	8	8	0	0	0	0	0	0	0	0	0	0	Head and Neck	tiva	5	33	40
3	73	Female	57	0	0	1580	0	10	0	25	PANADOL 1000MG, VOLTAREN 50MG	1	22	#NULL!	#NULL!	4	#NULL!	#NULL!	8	#NULL!	#NULL!	0	0	0	0	1	0	1	1	0	0	Abdomen - GYN	tiva	18	#NULL!	#NULL!
3	71	Male	43.5	0	0	1660	0	5	0	5		0	19	43	67	4	0	0	8	5	8	0	0	0	0	0	1	1	0	0	0	Abdomen - CRT	gas	19	51	2
2	51	Female	56	0	0	3280	75	9	0	20		0	19	43	#NULL!	1	1	#NULL!	8	6	#NULL!	0	0	1	0	0	0	1	0	0	0	Abdomen - HBP	gas	28	11	#NULL!
2	65	Male	66	0	0	1950	0	9	40.87	30	PARACETAMOL 1000MG	1	26	50	#NULL!	1	1	#NULL!	2	2	#NULL!	0	0	0	0	1	0	0	0	0	0	ENDOCRINE	tiva	28	14	#NULL!
2	64	Male	83	0	0	0	25	0	80	20		0	18	#NULL!	#NULL!	3	#NULL!	#NULL!	5	#NULL!	#NULL!	0	0	0	0	1	1	1	0	0	0	Limb	tiva	4.5	#NULL!	#NULL!
3	58	Female	58	0	0	4770	0	11	0	25	VOLTAREN 75MG	0	24	48	#NULL!	0	0	#NULL!	2	2	#NULL!	0	0	1	0	0	0	0	1	0	0	Abdomen - GYN	tiva	8	0	#NULL!
2	61	Female	71	0	0	1140	0	3	0	20		1	24	#NULL!	#NULL!	1	#NULL!	#NULL!	3	#NULL!	#NULL!	0	0	1	0	0	0	0	1	0	0	Abdomen - HBP	gas	5	#NULL!	#NULL!
2	30	Male	55.9	0	0	3150	0	0	0	0		1	18	42	66	1	0	0	2	2	2	0	0	1	0	1	0	0	1	0	0	Abdomen - UGI	tiva	#NULL!	#NULL!	#NULL!
4	87	Male	65	0	1	0	50	15	0	0		0	24	48	#NULL!	#NULL!	4	#NULL!	#NULL!	6	#NULL!	0	0	0	0	0	0	0	0	0	1	Abdomen - HBP	gas	13.6	4.8	#NULL!
3	59	Female	63	0	0	793.8	100	7	0	20	PARACETAMOL 1000MG	1	30	54	#NULL!	2	2	#NULL!	5	4	#NULL!	0	0	1	0	1	0	0	0	0	0	Abdomen - UGI	gas	38	3	#NULL!
3	87	Male	52	0	0	962	0	5	0	20		1	18	42	66	2	1	0	8	8	4	0	0	1	0	1	0	0	0	0	0	Abdomen - CRT	gas	12	4	5
2	66	Male	65	0	0	0	75	7.5	0	0	PARACETAMOL 1000MG	0	20	44	#NULL!	0	2	#NULL!	6	5	#NULL!	1	0	0	0	1	1	1	0	0	0	Abdomen - CRT	gas	31	15	#NULL!
2	63	Male	47.9	0	0	5630	0	9	238.93	0		1	15	39	#NULL!	0	0	#NULL!	2	1	#NULL!	0	0	0	0	1	0	0	0	0	0	Head and Neck	gas	3	4	#NULL!
3	58	Male	72.1	0	0	3860	0	6	0	30		1	20	44	#NULL!	0	3	#NULL!	7	5	#NULL!	0	0	1	0	0	0	0	0	0	0	Abdomen - HBP	gas	15	22.5	#NULL!
1	68	Male	62	0	0	2810	0	10	0	50		1	22	46	78	2	0	0	4	5	3	0	0	0	0	0	0	0	0	0	0	Abdomen - HBP	tiva	11	8	9
2	79	Male	68.2	0	0	4090	0	15	0	50	PANADOL 1000MG	0	13	27	51	#NULL!	#NULL!	0	#NULL!	#NULL!	0	0	0	0	0	0	0	0	0	0	1	Head and Neck	gas	4	#NULL!	#NULL!
2	65	Male	89	0	0	4505	100	7	0	10	PARACETAMOL 1000MG	1	17	31	#NULL!	3	0	#NULL!	4	0	#NULL!	0	0	1	0	1	0	0	0	0	0	Abdomen - HBP	gas	28.5	38.8	#NULL!
3	50	Female	44	0	0	2	0	10	0	20	DICLOFENAC 50MG	0	16	40	#NULL!	5	3	#NULL!	8	5	#NULL!	0	0	0	0	0	0	0	0	0	0	Abdomen - GYN	gas	24	0	#NULL!
3	45	Female	55.6	0	0	1840	200	9	0	0		0	10	34	58	5	2	2	9	5	5	0	0	1	0	0	1	1	1	0	0	Abdomen - HBP	gas	26	31	30
3	72	Female	42.3	0	0	1690	0	4	0	10		1	21	45	69	5	4	1	6	5	4	0	0	1	0	0	0	0	0	0	0	Abdomen - HBP	gas	22.4	14.4	12.8
2	55	Female	52.5	0	0	1410	0	10	0	20		0	14	#NULL!	#NULL!	1	#NULL!	#NULL!	2	#NULL!	#NULL!	1	1	0	0	0	0	0	0	0	0	Abdomen - CRT	gas	6	#NULL!	#NULL!
3	47	Male	51	0	0	7170	0	8	112.07	0	PARACETAMOL 1000MG	0	14	28	52	1	4	0	5	4	4	0	0	1	0	1	0	1	0	0	0	Head and Neck	tiva	6	7	7
3	64	Male	78	0	0	1470	0	3	51.2	0		1	17	41	65	2	1	1	4	4	3	0	0	1	0	0	0	0	1	0	0	Abdomen - UGI	tiva	#NULL!	#NULL!	#NULL!
3	67	Male	55.7	0	0	345.34	100	7.5	0	15		0	17	31	55	5	2	2	7	4	4	0	0	1	0	1	0	1	0	0	0	Abdomen - CRT	gas	17	15	11
3	71	Female	60	0	0	2760	0	6	0	20		0	19	43	67	2	2	0	10	10	5	0	0	1	0	1	0	1	0	0	0	Spine	gas	10	6	8
3	37	Female	60	0	0	2150	150	8	0	20	PARACETAMOL 1000MG	1	14	38	#NULL!	6	1	#NULL!	8	6	#NULL!	1	1	1	0	1	0	0	0	0	0	Abdomen - GYN	gas	15	8	#NULL!
2	54	Female	49	0	0	1075	0	6	0	10		1	28	52	#NULL!	3	2	#NULL!	6	4	#NULL!	0	0	0	0	0	0	1	0	0	0	Abdomen - HBP	gas	15	6	#NULL!
3	70	Female	40	0	0	869.27	0	3	0	15		1	20	#NULL!	#NULL!	1	#NULL!	#NULL!	3	#NULL!	#NULL!	1	1	0	0	1	1	0	1	0	0	ZBreast	gas	5	#NULL!	#NULL!
1	54	Female	58	0	0	6980	0	15	0	50		1	17	41	#NULL!	2	2	#NULL!	4	6	#NULL!	0	0	1	0	0	0	0	1	0	0	Abdomen - HBP	tiva	5	5	#NULL!
1	26	Female	43	0	0	2090	100	4.5	40.47	25	PARACETAMOL 1000MG	0	21	45	#NULL!	4	2	#NULL!	6	4	#NULL!	0	0	0	0	1	0	1	0	0	0	Limb	tiva	1	0	#NULL!
1	67	Male	46.3	0	0	1150	0	3	0	0	PARACETAMOL 700MG	1	19	43	67	0	2	0	3	3	1	0	0	1	0	1	0	0	1	0	0	Abdomen - UGI	tiva	#NULL!	#NULL!	#NULL!
2	90	Male	46	0	0	2100	0	3	0	15		0	23	#NULL!	#NULL!	1	#NULL!	#NULL!	3	#NULL!	#NULL!	0	0	1	0	1	0	0	0	0	0	Abdomen - CRT	gas	4	#NULL!	#NULL!
2	68	Male	86	0	0	2990	0	10	0	30	PARACETAMOL 1000MG	1	21	#NULL!	#NULL!	0	#NULL!	#NULL!	1	#NULL!	#NULL!	0	0	1	0	1	0	1	0	0	0	ZBreast	gas	2	#NULL!	#NULL!
3	86	Female	52	0	0	1900	0	5	0	20	PARACETAMOL 1000MG	0	22	#NULL!	#NULL!	2	#NULL!	#NULL!	4	#NULL!	#NULL!	0	0	0	0	0	0	0	0	0	0	Abdomen - GYN	gas	8	#NULL!	#NULL!
2	42	Male	85	0	0	2880	0	6	0	40		0	15	39	#NULL!	3	2	#NULL!	5	5	#NULL!	0	0	1	0	1	0	1	0	0	0	Abdomen - HBP	gas	46	10	#NULL!
2	69	Female	62.8	0	0	2975	0	8	0	30		1	23	47	#NULL!	1	1	#NULL!	3	3	#NULL!	0	0	0	0	1	1	0	0	0	0	Abdomen - URO	gas	15	6	#NULL!
3	72	Female	63	0	0	478.8	0	5	0	20	PARACETAMOL 1000MG	1	12	36	60	2	3	0	5	7	6	0	0	1	0	1	0	0	0	0	0	Abdomen - CRT	gas	2	3	1
2	64	Female	48.4	0	1	2300	0	11	0	35	PANADOL 1000MG	0	11	35	59	#NULL!	0	0	#NULL!	3	3	0	0	0	0	1	0	1	1	0	0	Abdomen - GYN	gas	#NULL!	#NULL!	7
3	63	Female	52	0	0	1450	100	1.5	0	20		0	19	43	67	1	0	2	6	7	2	1	0	0	0	1	1	1	0	0	0	Abdomen - VAS	gas	35	7.5	0
3	67	Male	58.4	0	0	700.8	0	8	0	10		1	24	48	#NULL!	0	#NULL!	#NULL!	5	#NULL!	#NULL!	0	0	0	0	1	1	1	0	1	0	Abdomen - HBP	gas	34	9	#NULL!
2	61	Male	59.3	0	0	1050	0	10	0	20		1	17	41	#NULL!	3	0	#NULL!	5	4	#NULL!	1	0	1	0	0	0	0	0	0	0	Abdomen - HBP	gas	5	2	#NULL!
2	37	Female	49	0	0	5150	0	10	0	50		1	24	48	#NULL!	2	3	#NULL!	4	5	#NULL!	0	0	0	0	0	0	0	0	0	0	ZBreast	tiva	8	1	#NULL!
3	59	Male	55	0	0	1480	200	4.5	0	0		0	22	46	#NULL!	0	0	#NULL!	6	5	#NULL!	0	0	0	0	0	0	0	0	0	0	Spine	tiva	15	-12	#NULL!
3	60	Male	51.4	0	0	1280	0	7	0	10		0	18	42	66	2	1	1	10	3	3	0	0	1	0	0	0	0	0	0	0	Abdomen - HBP	gas	9	6	3
3	55	Male	69.2	0	0	6430	100	12	0	30	PARACETAMOL 1000MG	1	18	42	66	5	5	2	7	7	5	1	1	0	0	0	1	1	0	0	0	Abdomen - CRT	gas	10.8	3	1.5
3	72	Male	76	0	0	0	0	4	0	25	PARACETAMOL 1000MG	1	24	#NULL!	#NULL!	1	#NULL!	#NULL!	5	#NULL!	#NULL!	0	0	0	0	0	0	0	0	0	0	Limb	tiva	5	#NULL!	#NULL!
2	42	Female	73	0	0	0	100	6	0	20		1	20	#NULL!	#NULL!	#NULL!	#NULL!	#NULL!	#NULL!	#NULL!	#NULL!	1	0	0	0	0	0	0	0	0	0	Abdomen - CRT	gas	3	#NULL!	#NULL!
2	64	Female	45.8	0	0	1440	0	11	0	30		1	16	40	64	0	0	0	5	7	4	0	0	1	0	0	0	0	0	0	0	Abdomen - HBP	gas	10	10	3
2	68	Female	48	0	0	321	100	5	0	10		0	22	46	70	4	3	0	5	4	2	0	0	1	0	1	0	0	0	0	0	Abdomen - CRT	gas	5	3	1
3	84	Female	40.3	0	0	702.8	100	4.5	0	0	PARACETAMOL 1000MG	1	29	53	77	2	2	1	5	8	3	0	0	1	0	1	0	0	0	0	0	Abdomen - other	gas	12	12	8
2	76	Male	55	0	0	2620	0	7.5	0	0	PANADOL 1000MG	0	8	32	#NULL!	5	0	#NULL!	9	5	#NULL!	0	0	0	0	1	0	1	0	0	0	Abdomen - CRT	gas	9	14	#NULL!
2	83	Male	68	0	0	898.96	0	3	0	10	PANADOL 1000MG	0	9	#NULL!	#NULL!	2	#NULL!	#NULL!	3	#NULL!	#NULL!	0	0	1	0	0	0	0	0	0	0	Abdomen - CRT	gas	1	#NULL!	#NULL!
3	68	Female	80	0	0	0	75	3	0	20		0	17	41	65	1	1	1	3	3	3	0	0	1	0	0	1	1	0	0	0	Limb	gas	6	11	1
3	70	Female	58	0	0	1000	0	5	0	30		0	24	#NULL!	#NULL!	0	#NULL!	#NULL!	2	#NULL!	#NULL!	0	0	0	0	1	0	0	0	0	0	PLASTIC & RECONSTRUCTION	tiva	1	#NULL!	#NULL!
2	52	Male	90	0	0	5150	100	10	0	0		1	14	38	58	3	1	0	5	3	1	0	0	0	0	1	0	0	0	0	0	Head and Neck	gas	7	10	8
2	42	Male	65.6	0	0	3060	100	5	0	0		1	20	44	68	1	1	0	3	2	1	1	1	0	0	1	0	0	0	0	0	Head and Neck	gas	5	4	0
3	77	Male	68	0	0	2130	0	7	0	30	PANADOL 750MG	0	16	40	#NULL!	2	1	#NULL!	5	4	#NULL!	0	1	0	0	1	0	1	0	0	0	Spine	gas	21	0	#NULL!
3	63	Male	68	0	0	1830	0	9	0	0		1	19	43	#NULL!	1	1	#NULL!	3	4	#NULL!	0	0	1	0	0	0	0	0	0	0	Abdomen - HBP	gas	9	4	#NULL!
3	63	Male	55.3	0	0	1700	100	6	0	0		0	22	46	70	1	0	0	10	9	9	0	0	0	0	0	0	1	0	1	0	Abdomen - HBP	gas	45	50	39
2	86	Male	65.6	0	0	1210	0	4.5	0	0		1	22	#NULL!	#NULL!	0	#NULL!	#NULL!	5	#NULL!	#NULL!	0	0	1	0	1	0	0	0	0	0	Abdomen - URO	gas	12	#NULL!	#NULL!
2	71	Male	62.2	0	0	4700	0	6	119.53	50		1	14	38	62	0	0	0	0	3	2	1	0	1	0	0	0	1	1	0	0	Abdomen - other	gas	14	23	6
3	75	Female	56.9	0	0	1780	0	5	0	0	PARACETAMOL 1000MG	1	14	38	62	7	3	1	10	5	2	1	0	1	0	1	0	0	1	0	0	Abdomen - GYN	tiva	8	7	5
2	43	Female	51	0	0	2340	0	10.5	0	50	PARACETAMOL 1000MG	1	24	48	#NULL!	2	1	#NULL!	3	2	#NULL!	0	0	0	0	1	0	1	0	0	0	Abdomen - GYN	tiva	6	2	#NULL!
1	51	Female	53.5	0	0	709.41	0	6	0	0		1	17	41	#NULL!	0	0	#NULL!	8	2	#NULL!	1	0	0	1	1	0	0	1	0	0	Abdomen - GYN	gas	12	0	#NULL!
2	39	Female	41.9	0	0	3980	0	7	0	0		1	24	48	#NULL!	2	2	#NULL!	7	7	#NULL!	1	0	1	0	1	0	0	1	0	0	Abdomen - URO	gas	13	1	#NULL!
3	74	Female	52	0	0	488.8	0	7.5	0	30	PARACETAMOL 1000MG	0	20	34	58	7	0	0	10	6	8	0	0	1	0	1	0	0	0	0	0	Abdomen - CRT	gas	15	16	6
3	57	Female	52	0	0	1680	100	9	0	25	PARACETAMOL 1000MG	1	12	26	#NULL!	1	0	#NULL!	7	6	#NULL!	0	0	1	0	0	0	0	0	0	0	Abdomen - CRT	gas	2	7	#NULL!
2	85	Male	61	0	0	2620	0	5	0	0		0	17	41	65	3	3	5	6	6	8	0	0	1	0	1	0	0	0	0	0	Abdomen - URO	gas	10	18	4
2	72	Female	53	0	0	1280	0	7	0	15		0	16	40	#NULL!	1	1	#NULL!	5	3	#NULL!	0	0	1	0	0	0	0	0	0	0	Abdomen - HBP	gas	7	5	#NULL!
2	63	Male	47	0	0	2110	0	7	0	10		0	24	#NULL!	#NULL!	0	#NULL!	#NULL!	3	#NULL!	#NULL!	0	0	1	0	1	0	0	0	0	0	Head and Neck	tiva	3	#NULL!	#NULL!
2	72	Male	67.5	0	0	1140	0	4.5	0	0	PARACETAMOL 1000MG	1	36	60	90	8	6	4	9	7	6	0	0	0	0	1	1	1	0	0	0	Spine	tiva	11	8	3
3	58	Male	65.8	0	0	7570	242.33	0	0	0		1	24	48	72	1	0	0	6	3	3	0	0	0	0	1	0	1	0	0	0	Abdomen - UGI	tiva	#NULL!	#NULL!	#NULL!
4	68	Female	80	0	0	0	150	6	0	30		0	20	34	#NULL!	1	0	#NULL!	3	0	#NULL!	0	0	0	0	0	0	1	0	0	0	Limb	gas	5	7	#NULL!
3	79	Female	70	0	0	1080	0	5	0	30		0	17	41	65	#NULL!	0	0	#NULL!	5	2	0	0	1	0	0	0	0	0	0	0	Abdomen - other	gas	#NULL!	#NULL!	#NULL!
3	83	Male	82	0	0	336.18	200	7.5	10	0		1	24	#NULL!	#NULL!	0	#NULL!	#NULL!	3	#NULL!	#NULL!	0	0	0	0	0	0	0	0	0	0	Abdomen - HBP	gas	0	#NULL!	#NULL!
2	58	Male	61.7	0	0	3770	0	7	0	50	PARACETAMOL 1000MG	1	16	40	64	4	2	0	7	7	3	0	0	0	0	0	0	1	0	0	0	Abdomen - HBP	tiva	15	23	1
3	69	Male	65	0	0	3550	0	7	0	30		0	20	44	68	#NULL!	3	1	#NULL!	10	3	0	0	0	0	0	0	1	0	0	0	Abdomen - UGI	gas	#NULL!	#NULL!	32
3	64	Male	58	0	0	3720	200	0	0	0	PARACETAMOL 500MG	0	16	40	64	0	0	0	6	6	3	0	0	0	0	1	0	1	0	0	0	Spine	tiva	12	4	3
2	41	Male	62	0	0	7430	0	15	0	50	PARACETAMOL 1000MG	1	16	40	64	6	0	3	8	4	4	0	0	1	0	1	0	0	0	0	0	Head and Neck	tiva	12	24	27
3	54	Male	70	0	0	1290	0	8	0	25	PARACETAMOL 1000MG	0	11	35	#NULL!	3	2	#NULL!	6	3	#NULL!	0	0	0	0	0	0	1	0	0	0	Abdomen - HBP	gas	15	26	#NULL!
3	52	Male	59.1	0	0	0	100	15	0	0		1	20	44	#NULL!	3	4	#NULL!	6	6	#NULL!	0	0	1	0	1	0	1	0	0	0	Limb	gas	7	3	#NULL!
3	76	Male	50	0	0	1160	100	2	0	10		0	9	33	57	8	0	0	10	2	2	0	0	0	0	1	1	1	0	0	0	Abdomen - HBP	gas	7	37	24
3	80	Male	63	0	0	1520	0	6	0	20		0	10	34	#NULL!	2	0	#NULL!	4	2	#NULL!	0	0	1	0	0	0	0	0	0	0	Abdomen - CRT	gas	8	1.6	#NULL!
3	46	Male	53	0	0	2990	0	6	0	0		0	20	44	#NULL!	0	0	#NULL!	5	5	#NULL!	0	0	1	0	0	0	0	0	0	0	Abdomen - HBP	gas	11	5	#NULL!
1	64	Female	57	0	0	2670	0	7	0	0	PARACETAMOL 850MG	0	18	44	68	5	2	1	7	4	2	1	0	1	0	1	0	0	0	0	0	Abdomen - GYN	gas	18	8	1
3	62	Male	55.4	0	0	1970	100	7	0	0		0	16	40	#NULL!	1	1	#NULL!	4	3	#NULL!	0	0	1	0	0	0	1	0	0	0	Abdomen - HBP	gas	3	6	#NULL!
3	58	Female	49.3	0	0	1740	0	6	0	0		0	21	45	#NULL!	0	0	#NULL!	8	5	#NULL!	1	1	0	0	1	1	1	0	1	0	Abdomen - HBP	gas	16	3	#NULL!
3	45	Female	55	0	0	3940	0	12	0	0		0	16	#NULL!	#NULL!	1	#NULL!	#NULL!	3	#NULL!	#NULL!	0	0	1	0	1	0	0	0	0	0	Head and Neck	tiva	1	#NULL!	#NULL!
3	76	Male	44.8	0	0	4690	0	6	0	0	PANADOL 1000MG	0	14	38	62	1	0	1	2	0	2	0	0	0	0	1	0	1	0	0	0	Abdomen - UGI	tiva	#NULL!	#NULL!	#NULL!
3	45	Female	55	0	0	1270	0	5	0	0	PARACETAMOL 1000MG	1	17	41	65	1	1	1	3	3	2	0	0	1	0	1	0	0	0	0	0	Head and Neck	tiva	7	15	8
2	51	Male	53.6	0	0	167.77	100	10.5	0	25		0	9	33	57	4	2	0	10	8	6	1	0	1	0	1	0	0	0	0	0	Abdomen - CRT	gas	4	1	0
3	60	Female	46.7	0	0	1680	0	3	0	0	PARACETAMOL 750MG	0	18	42	#NULL!	5	0	#NULL!	6	5	#NULL!	0	0	0	0	1	1	1	0	0	0	Abdomen - URO	gas	6	2	#NULL!
2	58	Male	68.5	0	0	2580	0	10	0	30	PANADOL 1000MG	0	13	37	#NULL!	2	0	#NULL!	3	3	#NULL!	0	0	1	0	1	0	0	0	0	0	Abdomen - CRT	gas	1	0	#NULL!
2	73	Male	71.3	0	0	2820	0	8	0	20	PANADOL 1000MG	0	20	44	#NULL!	1	0	#NULL!	6	3	#NULL!	0	0	1	0	1	0	0	0	0	0	Abdomen - CRT	gas	4	0	#NULL!
3	68	Female	47	0	0	704.7	0	7	0	25		0	22	#NULL!	#NULL!	2	#NULL!	#NULL!	5	#NULL!	#NULL!	1	1	1	0	1	0	0	1	0	0	Abdomen - GYN	gas	6	#NULL!	#NULL!
1	72	Female	62	0	0	1960	0	6	0	20	PARACETAMOL 1000MG	1	19	#NULL!	#NULL!	0	#NULL!	#NULL!	1	#NULL!	#NULL!	0	0	0	0	1	0	1	0	0	0	Limb	gas	9	#NULL!	#NULL!
2	60	Male	70	0	0	0	100	7.5	0	20	PANADOL 1000MG	0	10	#NULL!	#NULL!	1	#NULL!	#NULL!	3	#NULL!	#NULL!	0	0	0	0	0	0	1	0	0	0	Limb	gas	3	#NULL!	#NULL!
3	31	Male	68	0	0	3010	0	11	0	25	PANADOL 1000MG	0	13	37	61	2	1	0	4	6	5	0	0	0	0	1	0	1	0	0	0	Head and Neck	gas	31.5	15.5	2.5
3	79	Male	61	0	0	1240	0	5	0	25		1	22	46	#NULL!	3	1	#NULL!	5	7	#NULL!	0	0	1	0	0	0	1	1	0	0	Abdomen - HBP	tiva	14	5	#NULL!
2	62	Male	57.5	0	0	3380	0	10	0	20		1	17	41	65	0	0	1	3	3	3	0	0	0	0	0	1	1	0	0	0	Abdomen - HBP	tiva	8	3	0
3	69	Male	80	0	0	5440	0	15	0	50		1	16	30	54	2	2	4	5	5	6	0	0	1	0	0	0	1	0	0	0	Abdomen - HBP	tiva	9	10	10
3	74	Male	51	0	0	2800	0	10.5	0	0		1	14	38	62	0	0	0	5	5	5	0	0	1	0	1	0	0	0	0	0	Abdomen - UGI	tiva	12	20	16
2	72	Male	62	0	0	3550	0	8	0	50	PARACETAMOL 1000MG	1	20	#NULL!	#NULL!	1	#NULL!	#NULL!	3	#NULL!	#NULL!	0	0	0	0	0	0	0	0	0	0	Spine	tiva	1	#NULL!	#NULL!
2	45	Female	56	0	0	2740	0	5	0	0		0	16	#NULL!	#NULL!	1	#NULL!	#NULL!	2	#NULL!	#NULL!	0	0	0	0	0	0	0	0	0	0	Abdomen - GYN	tiva	3	#NULL!	#NULL!
2	40	Female	65.5	0	0	1420	0	10	0	20		1	17	41	#NULL!	6	2	#NULL!	8	6	#NULL!	1	0	1	0	0	0	0	0	0	0	Abdomen - other	gas	25	20	#NULL!
2	40	Female	57.5	0	0	1090	0	6	0	0	PARACETAMOL 800MG	1	23	#NULL!	#NULL!	6	#NULL!	#NULL!	7	#NULL!	#NULL!	0	0	0	1	1	0	0	1	0	0	Abdomen - GYN	gas	7	#NULL!	#NULL!
3	57	Female	44	0	1	510.4	200	6	0	30		1	14	38	62	#NULL!	1	0	#NULL!	5	4	0	0	1	0	1	0	0	1	1	0	Abdomen - HBP	gas	#NULL!	#NULL!	14
3	52	Male	59.1	0	0	0	50	7.5	0	20		0	24	#NULL!	#NULL!	0	#NULL!	#NULL!	4	#NULL!	#NULL!	0	0	0	0	0	0	0	0	0	0	Limb	gas	9	#NULL!	#NULL!
3	78	Male	55	0	0	1630	0	3	0	0	PARACETAMOL 1000MG	1	28	52	#NULL!	1	4	#NULL!	2	5	#NULL!	0	0	0	0	1	1	0	0	0	0	Spine	gas	18	5	#NULL!
1	65	Male	63.5	0	0	4640	0	8	0	25	PARACETAMOL 1000MG	0	15	39	#NULL!	2	1	#NULL!	5	4	#NULL!	0	0	1	0	1	0	1	0	0	0	Abdomen - other	gas	43	10	#NULL!
3	82	Male	65.7	0	0	6240	100	4.5	0	0	PANADOL 1000MG	1	15	39	63	2	2	2	5	4	4	0	0	0	0	1	0	0	0	0	0	Head and Neck	tiva	8.8	20.8	12.5
3	64	Male	75	0	0	1525	0	10.5	0	0		0	22	46	#NULL!	3	2	#NULL!	6	4	#NULL!	1	0	1	0	1	0	0	1	0	0	Abdomen - HBP	gas	10	0	#NULL!
2	83	Male	57.4	0	0	1750	0	4	0	40		1	21	45	69	4	2	2	8	8	7	0	0	1	0	0	0	0	0	0	0	Abdomen - HBP	gas	22	27	10.5
2	49	Male	85.9	0	0	1780	0	8	0	30		0	16	30	#NULL!	1	0	#NULL!	4	3	#NULL!	0	0	0	0	1	1	1	0	0	0	Abdomen - HBP	gas	10	12	#NULL!
2	79	Female	67.3	0	0	4680	0	4.5	0	0	PANADOL 1G	0	18	42	66	#NULL!	2	#NULL!	#NULL!	3	#NULL!	0	0	1	0	1	0	0	0	0	0	Head and Neck	tiva	33	50	21
2	49	Female	53	0	0	1250	0	5	0	20	PANADOL 1G	0	24	48	#NULL!	5	6	#NULL!	6	7	#NULL!	0	0	1	0	1	0	0	1	0	0	Abdomen - GYN	gas	42	6	#NULL!
2	61	Female	67	0	0	1830	0	6	0	20		0	20	44	#NULL!	5	0	#NULL!	10	5	#NULL!	0	0	1	1	0	0	0	0	0	0	Abdomen - GYN	gas	40	2	#NULL!
3	45	Female	55.2	0	0	2290	0	9	0	0	PANADOL 1000MG	0	9	33	57	5	4	3	7	5	4	0	0	1	0	1	0	1	0	0	0	Head and Neck	tiva	15	48	12
2	54	Male	70	0	0	685	0	3	0	0		0	16	#NULL!	#NULL!	0	#NULL!	#NULL!	6	#NULL!	#NULL!	0	0	0	0	0	0	0	0	0	0	TRAUMA	gas	4	#NULL!	#NULL!
2	79	Male	59.8	0	0	1490	0	4	0	0		1	20	44	#NULL!	5	1	#NULL!	7	6	#NULL!	0	0	1	0	1	0	0	0	0	0	Abdomen - CRT	gas	4	3	#NULL!
3	67	Male	71.5	0	0	2490	100	12	0	30		0	12	36	60	#NULL!	3	2	#NULL!	4	4	0	0	1	0	1	0	0	0	0	0	Abdomen - URO	tiva	#NULL!	#NULL!	7.75
2	74	Male	84	0	0	0	0	3	0	0	PARACETAMOL 1000MG	1	24	48	#NULL!	2	1	#NULL!	4	3	#NULL!	1	0	1	0	1	0	0	0	0	0	Abdomen - CRT	gas	11	0	#NULL!
2	36	Male	70.4	0	0	1910	0	6	50.53	30		1	13	36	60	1	0	0	3	5	3	0	0	1	0	1	0	0	0	0	0	Abdomen - UGI	tiva	19	10	0
3	58	Female	30	0	0	1290	100	5	0	10	PARACETAMOL 450MG	1	12	36	#NULL!	#NULL!	3	#NULL!	#NULL!	6	#NULL!	0	0	0	0	0	0	0	0	0	0	Spine	gas	#NULL!	#NULL!	#NULL!
1	52	Female	50	0	0	1640	0	7.5	0	20		1	16	40	64	2	2	0	8	5	3	0	0	0	0	0	1	0	0	0	0	Abdomen - HBP	gas	17	9	6
2	66	Male	62.2	0	0	7890	50	0	0	0		1	14	38	62	2	0	0	4	6	4	0	0	1	0	1	0	0	0	0	0	Abdomen - UGI	gas	#NULL!	#NULL!	#NULL!
2	50	Female	70	0	0	2440	0	8	0	0	PARACETAMOL 1000MG	1	14	#NULL!	#NULL!	0	#NULL!	#NULL!	0	#NULL!	#NULL!	0	0	1	0	1	0	0	0	0	0	Abdomen - GYN	tiva	0	#NULL!	#NULL!
3	51	Female	56	0	0	543.2	0	4	0	0		0	18	42	#NULL!	2	2	#NULL!	6	5	#NULL!	0	0	0	0	1	1	0	0	0	0	Abdomen - GYN	gas	9	5	#NULL!
4	45	Male	67.5	0	0	3370	0	7	0	30	PARACETAMOL 1000MG	1	19	42	#NULL!	3	0	#NULL!	6	3	#NULL!	0	0	0	0	1	1	0	0	0	0	Abdomen - URO	gas	7	3	#NULL!
3	77	Male	67	0	0	5010	0	5	0	50		1	24	48	#NULL!	2	0	#NULL!	8	3	#NULL!	0	0	0	0	0	0	1	0	0	0	Abdomen - HBP	tiva	9	6	#NULL!
3	69	Male	80	0	0	3470	0	5	0	50		1	24	48	72	4	6	3	6	6	4	0	0	0	0	0	0	1	0	0	0	Abdomen - HBP	tiva	14	12	6
2	66	Female	47	0	0	547.55	100	5	0	0	PARACETAMOL 1000MG	1	22	46	#NULL!	4	3	#NULL!	10	10	#NULL!	0	0	1	0	0	0	1	1	1	0	Abdomen - HBP	gas	13	3	#NULL!
3	57	Female	99	0	0	1620	0	4	0	0	PARACETAMOL 1000MG	0	14	28	62	2	1	1	5	6	5	0	0	1	0	1	0	0	0	0	0	Abdomen - UGI	gas	15	14	5
3	65	Male	71	0	0	1360	0	5	0	30	PARACETAMOL 1000MG	1	24	#NULL!	#NULL!	2	#NULL!	#NULL!	7	#NULL!	#NULL!	0	0	0	0	0	0	0	0	0	0	Limb	tiva	6	#NULL!	#NULL!
2	74	Male	70	0	0	933	0	6	0	30	PARACETAMOL 1000MG	1	24	#NULL!	#NULL!	2	#NULL!	#NULL!	5	#NULL!	#NULL!	0	0	0	0	0	0	0	0	0	0	Limb	tiva	5	#NULL!	#NULL!
1	70	Male	68	0	0	0	100	6	0	20	PARACETAMOL 1000MG	1	19	43	#NULL!	8	7	#NULL!	10	7	#NULL!	0	0	0	0	0	0	0	0	0	0	Limb	gas	3	2	#NULL!
2	49	Female	45	0	0	1930	0	3	0	0		0	10	34	#NULL!	3	2	#NULL!	8	8	#NULL!	1	1	0	0	0	0	0	0	0	0	Abdomen - URO	gas	5	1	#NULL!
3	72	Male	53	0	0	1820	0	5	0	0		0	16	40	#NULL!	0	5	#NULL!	5	5	#NULL!	0	0	0	0	0	0	0	0	0	0	Head and Neck	gas	5	8	#NULL!
3	84	Female	50	0	0	665	0	3	0	20		1	20	44	#NULL!	2	2	#NULL!	3	5	#NULL!	0	0	0	0	1	1	1	1	1	0	Limb	gas	7	1	#NULL!
2	32	Male	90	0	0	4125	0	10	0	30	PANADOL 1000MG	0	9	33	57	7	1	1	8	8	6	0	0	1	0	1	0	1	0	0	0	Abdomen - HBP	gas	16	32	6
3	82	Female	48.5	0	1	880	75	5	0	0		1	9	33	57	#NULL!	2	2	#NULL!	8	8	0	0	0	0	1	1	1	0	0	0	Abdomen - CRT	gas	#NULL!	#NULL!	11
3	63	Female	56	0	0	2480	0	5	0	20		1	20	44	#NULL!	2	0	#NULL!	4	3	#NULL!	0	0	1	0	0	0	0	0	0	0	Abdomen - HBP	gas	7	2	#NULL!
1	40	Female	53	0	0	0	100	5	0	0	PARACETAMOL 1000MG	1	24	#NULL!	#NULL!	4	#NULL!	#NULL!	7	#NULL!	#NULL!	1	0	0	0	1	1	0	1	0	0	Abdomen - GYN	gas	7	#NULL!	#NULL!
2	40	Female	60	0	0	4610	0	10	0	30	PARACETAMOL 1000MG	0	24	#NULL!	#NULL!	0	#NULL!	#NULL!	2	#NULL!	#NULL!	0	0	1	0	1	0	0	0	0	0	Abdomen - GYN	tiva	3	#NULL!	#NULL!
3	58	Male	58.8	0	1	0	2010	25	0	0		0	36	60	84	#NULL!	2	0	#NULL!	3	5	0	0	1	0	0	1	1	0	0	0	Abdomen - HBP	tiva	#NULL!	#NULL!	10
3	72	Male	53	0	0	2160	0	13	0	0		1	18	42	#NULL!	2	2	#NULL!	4	5	#NULL!	0	0	1	0	0	0	0	0	0	0	Head and Neck	gas	11	9	#NULL!
2	46	Female	39	0	0	485.55	200	5	0	0		0	12	36	#NULL!	2	1	#NULL!	7	6	#NULL!	0	0	0	0	0	0	1	0	0	0	Abdomen - CRT	gas	14	6	#NULL!
3	76	Female	67	0	0	1490	100	6	0	20		0	15	39	#NULL!	0	0	#NULL!	10	8	#NULL!	0	0	0	0	1	1	1	0	0	0	Spine	gas	5	6	#NULL!
1	15	Female	47	0	0	2430	0	4.5	51.2	25	PARACETAMOL 700MG	0	23	47	#NULL!	1	0	#NULL!	7	4	#NULL!	1	0	1	0	1	0	1	0	0	0	Spine	tiva	18	6	#NULL!
2	53	Female	59.8	0	0	1790	0	9	0	0	PARACETAMOL 1000MG	1	21	45	#NULL!	1	0	#NULL!	3	2	#NULL!	0	0	0	0	1	0	1	0	0	0	Abdomen - GYN	tiva	2	1	#NULL!
2	54	Male	67.5	0	0	2980	0	7.5	0	0	VOLTAREN 50MG	1	16	40	#NULL!	3	0	#NULL!	4	0	#NULL!	0	0	1	0	1	0	0	0	0	0	Head and Neck	tiva	13.5	0	#NULL!
2	39	Male	53	0	0	4240	0	10	0	50		1	20	44	68	2	5	1	4	8	8	0	0	1	0	0	1	1	0	0	0	Abdomen - HBP	tiva	44	51	55.1
1	25	Female	84	0	0	3430	0	9	0	0	VOLTAREN 50, PARACETAMOL 1000MG	0	24	48	#NULL!	3	0	#NULL!	4	3	#NULL!	0	0	0	1	1	0	0	0	0	0	Abdomen - GYN	tiva	19	0	#NULL!
2	78	Male	64	0	0	1240	0	0	0	20		1	26	50	74	1	4	0	3	6	1	0	0	0	0	0	0	1	0	0	0	Abdomen - UGI	gas	#NULL!	#NULL!	#NULL!
2	78	Male	55.2	0	0	3690	0	12	0	0		1	21	45	69	3	3	1	4	6	3	0	0	1	0	1	0	1	0	0	0	Abdomen - UGI	tiva	6	29	3
2	77	Male	68	0	0	3590	0	10	0	75		1	20	44	68	2	2	2	6	7	5	0	0	0	0	0	1	1	0	0	0	Abdomen - HBP	tiva	4	7	14
3	78	Male	82	0	1	6890	100	10.5	0	0		0	9	33	57	#NULL!	1	0	#NULL!	3	0	0	0	0	0	0	0	0	0	0	0	PLASTIC & RECONSTRUCTION	tiva	#NULL!	#NULL!	0
3	64	Male	59.7	0	0	1730	0	5	0	20		0	16	40	64	6	6	5	8	8	6	0	0	1	0	1	0	0	0	0	0	Abdomen - HBP	gas	38	12	7
3	72	Male	58	0	0	2560	100	0	0	0		0	16	40	64	1	1	2	7	7	7	0	0	0	0	0	0	0	0	0	0	Abdomen - VAS	tiva	#NULL!	#NULL!	#NULL!
2	53	Female	53	0	0	1430	0	0	0	20	PARACETAMOL 1000MG	0	15	39	63	0	0	0	0	0	0	0	0	0	0	0	0	1	0	0	0	Abdomen - HBP	tiva	#NULL!	#NULL!	#NULL!
2	54	Male	70	0	0	14200	50	25	0	120		1	24	48	#NULL!	1	1	#NULL!	5	2	#NULL!	0	0	0	0	0	0	0	0	0	0	Abdomen - HBP	tiva	1	0	#NULL!
3	70	Female	51.7	0	0	344.1	100	5	0	0		0	24	48	72	1	3	3	6	4	7	0	0	1	0	1	0	1	0	0	0	Abdomen - CRT	gas	20	22	17
3	34	Male	51	0	1	0	1450	25	0	0		0	24	48	72	2	2	5	5	3	7	0	0	0	0	0	1	0	0	0	0	Abdomen - HBP	gas	1	15	9
2	40	Female	50	1	0	0	0	0	0	0		0	24	48	#NULL!	1	3	#NULL!	8	7	#NULL!	0	0	0	0	0	0	0	0	0	0	Limb	gas	19	17	#NULL!
3	79	Male	70	0	0	2750	100	7	0	0	PARACETAMOL 1000MG	1	27	51	75	3	0	0	10	4	4	0	0	1	0	1	0	0	0	0	0	Abdomen - CRT	gas	33	22	20
2	53	Male	61	0	0	1860	0	7	0	30	PARACETAMOL 1000MG	1	6	30	54	5	5	3	8	7	6	0	0	1	0	1	0	0	1	0	0	Abdomen - other	gas	19	38	2
2	40	Female	50	1	0	0	100	8	0	20		1	21	45	#NULL!	3	0	#NULL!	7	4	#NULL!	0	0	0	0	1	1	1	0	0	0	Limb	gas	24	22.5	#NULL!
2	51	Male	67	0	0	2660	100	12	0	20		0	10	34	58	#NULL!	2	2	#NULL!	6	5	0	0	1	0	1	0	1	0	0	0	Abdomen - CRT	gas	#NULL!	#NULL!	#NULL!
2	71	Male	41	0	0	3720	0	21	0	20		0	12	36	60	3	0	2	8	8	8	0	0	0	0	0	0	1	1	0	0	Abdomen - UGI	tiva	8	58	25
1	40	Male	72.6	0	0	1580	100	6	0	0		0	17	41	65	0	3	3	5	8	8	1	0	1	0	1	0	1	1	0	0	Abdomen - UGI	gas	44	30	22
2	66	Female	70	0	0	3925	0	8	0	50	PARACETAMOL 1000MG	1	18	42	#NULL!	5	3	#NULL!	8	4	#NULL!	0	0	1	0	1	0	0	1	0	0	Abdomen - GYN	tiva	9	1	#NULL!
2	26	Male	65	0	0	3370	0	9	65	20		0	16	40	#NULL!	3	4	#NULL!	6	6	#NULL!	0	0	0	0	0	1	0	1	0	0	Abdomen - HBP	gas	16	1	#NULL!
2	46	Female	50	0	0	2040	0	8	54.2	35	PARACETAMOL 1000MG	1	14	38	#NULL!	5	2	#NULL!	6	3	#NULL!	0	0	0	0	1	1	1	0	0	0	Abdomen - GYN	tiva	19	0	#NULL!
1	49	Male	55	0	0	2940	100	12	0	50		1	20	44	#NULL!	5	5	#NULL!	6	6	#NULL!	0	0	0	0	1	0	1	0	0	0	Limb	gas	16.5	3	#NULL!
2	46	Female	51	0	0	1430	0	7.5	0	35	PARACETAMOL 1000MG	1	17	41	#NULL!	2	0	#NULL!	6	4	#NULL!	0	0	1	0	1	0	0	1	0	0	Abdomen - GYN	tiva	28	4	#NULL!
3	68	Male	65.7	0	0	1470	100	6	0	20		1	15	39	62	0	0	0	10	5	5	0	0	1	0	0	0	0	0	0	0	Abdomen - UGI	gas	7	28	12
2	36	Female	58	0	0	636.84	0	6	0	0	PARACETAMOL 1000MG	1	24	#NULL!	#NULL!	1	#NULL!	#NULL!	4	#NULL!	#NULL!	0	0	1	0	1	0	0	0	0	0	Abdomen - GYN	gas	5	#NULL!	#NULL!
2	62	Female	67.9	0	0	2070	0	6	0	0		0	20	44	68	8	#NULL!	6	10	#NULL!	7	0	0	0	0	1	1	1	1	0	0	Abdomen - HBP	gas	40	7	33
2	46	Male	54.8	0	0	510.66	0	6	0	0		0	24	48	#NULL!	1	1	#NULL!	4	6	#NULL!	0	0	1	0	1	0	0	0	0	0	Abdomen - CRT	gas	4	3	#NULL!
2	68	Male	57	0	0	721.25	0	6	0	20		0	19	#NULL!	#NULL!	2	#NULL!	#NULL!	5	#NULL!	#NULL!	1	0	1	0	0	0	0	0	0	0	Abdomen - HBP	gas	3	#NULL!	#NULL!
1	63	Male	72	0	0	8770	0	15	140.6	100	PARACETAMOL 1000MG	1	27	51	75	5	#NULL!	#NULL!	7	#NULL!	#NULL!	0	0	0	0	1	0	0	0	0	0	Head and Neck	tiva	46.7	#NULL!	#NULL!
1	59	Male	54.5	0	0	1355	100	6	0	0	PARACETAMOL 1000MG	1	15	39	63	5	4	6	8	7	4	0	0	1	0	1	0	0	0	0	0	Abdomen - CRT	gas	5	7	10
2	55	Female	53	0	0	4030	0	10	87	70	PARACETAMOL 1000MG	1	24	48	72	#NULL!	#NULL!	2	#NULL!	#NULL!	5	0	0	0	0	0	0	0	0	0	0	Head and Neck	tiva	#NULL!	#NULL!	#NULL!
2	75	Male	67.6	0	0	2220	0	5	0	0		0	19	36	60	0	0	0	8	8	6	1	0	0	0	1	1	1	0	0	0	Abdomen - HBP	gas	21	26	20
2	78	Female	59.2	0	0	726.2	0	6	0	0		0	17	41	65	#NULL!	6	5	#NULL!	8	7	0	0	0	0	0	1	1	0	0	0	Abdomen - HBP	gas	#NULL!	#NULL!	15
3	74	Male	74	0	0	947.2	0	6	0	0	PARACETAMOL 1000MG	1	24	48	72	#NULL!	#NULL!	#NULL!	#NULL!	#NULL!	#NULL!	0	0	0	0	1	0	1	0	0	0	Limb	tiva	#NULL!	#NULL!	#NULL!
3	84	Male	65.9	0	0	623.41	0	6	0	0		0	12	36	60	#NULL!	4	3	#NULL!	8	8	0	0	0	0	0	0	1	0	0	0	Limb	gas	#NULL!	#NULL!	0
1	49	Male	55	0	0	0	75	4.5	0	0		0	16	#NULL!	#NULL!	3	#NULL!	#NULL!	5	#NULL!	#NULL!	0	0	0	0	0	0	0	0	0	0	Limb	gas	5	#NULL!	#NULL!
3	65	Male	66	0	1	3550	0	12	0	40		0	12	36	60	#NULL!	1	0	#NULL!	2	2	0	0	1	0	1	1	1	0	0	0	Spine	gas	#NULL!	#NULL!	3
1	44	Female	67	0	0	3180	200	7.5	0	20		1	16	40	64	2	1	1	6	5	3	0	0	1	0	1	1	0	0	0	0	Abdomen - HBP	gas	23	9	3
2	28	Female	58	0	0	2680	0	9	0	30	PARACETAMOL 1000MG	1	20	44	#NULL!	2	4	#NULL!	8	10	#NULL!	0	0	0	0	1	1	1	0	0	0	Abdomen - URO	tiva	4	6	#NULL!
2	58	Female	59	0	0	622.45	100	6	0	0	PARACETAMOL 1000MG	1	19	#NULL!	#NULL!	5	#NULL!	#NULL!	7	#NULL!	#NULL!	1	1	0	0	0	0	0	1	0	0	Abdomen - GYN	gas	8	#NULL!	#NULL!
2	66	Male	58	0	0	2790	100	10	0	25	PARACETAMOL 1000MG	1	23	#NULL!	#NULL!	0	#NULL!	#NULL!	6	#NULL!	#NULL!	0	0	0	0	1	1	0	0	0	0	Abdomen - URO	tiva	4	#NULL!	#NULL!
3	60	Male	70.5	0	0	1300	75	5	0	0	PARACETAMOL 1000MG	1	24	#NULL!	#NULL!	2	#NULL!	#NULL!	3	#NULL!	#NULL!	0	0	0	0	1	0	1	0	0	0	Abdomen - URO	gas	2	#NULL!	#NULL!
3	83	Female	65	0	0	1960	0	7	33.27	20		0	18	#NULL!	#NULL!	2	#NULL!	#NULL!	4	#NULL!	#NULL!	1	1	1	0	1	0	1	0	0	0	Abdomen - URO	gas	1	#NULL!	#NULL!
3	75	Male	56.9	0	0	5400	100	0	0	0		0	13	37	61	0	0	0	0	2	2	0	0	0	0	1	1	1	0	0	0	Abdomen - UGI	tiva	#NULL!	#NULL!	#NULL!
2	60	Female	54.8	0	0	1300	0	6	0	0		0	16	40	#NULL!	0	0	#NULL!	4	3	#NULL!	0	0	1	0	1	0	0	0	0	0	Abdomen - HBP	gas	8	12	#NULL!
3	68	Female	49.2	0	0	1210	0	8	0	25		0	19	43	68	7	6	5	10	8	7	0	0	1	0	1	0	0	0	0	0	Abdomen - other	gas	26	4.5	4.5
2	54	Female	51.7	0	0	2100	100	40	0	0		0	18	42	66	8	0	0	10	7	4	0	0	1	0	1	0	1	0	0	0	Abdomen - HBP	gas	13	17	9.5
3	89	Male	42.5	0	0	2350	0	9	0	0	PARACETAMOL 750MG	0	14	38	#NULL!	3	0	#NULL!	6	0	#NULL!	0	0	0	0	0	0	0	0	0	0	Head and Neck	gas	13	4	#NULL!
1	34	Female	50	0	0	2810	0	10	0	50	PARACETAMOL 1000MG	1	24	48	72	5	2	0	7	4	2	1	0	1	0	0	0	1	0	0	0	Abdomen - HBP	tiva	59	23	6
2	69	Male	55.5	0	0	1740	0	9	0	0		1	12	36	#NULL!	2	0	#NULL!	3	4	#NULL!	0	0	0	0	0	0	0	0	0	0	Abdomen - HBP	gas	9	15	#NULL!
3	65	Female	53	0	0	2660	0	15	0	50	PARACETAMOL 1000MG	1	20	44	68	2	2	2	5	5	4	0	0	0	0	1	0	0	0	0	0	ENDOCRINE	tiva	6	6	6
3	58	Male	50.6	0	0	1230	0	7	0	0		1	19	43	67	2	2	2	8	5	4	0	0	1	0	1	0	0	0	0	0	Abdomen - CRT	gas	20	9	11
2	57	Male	74.5	0	0	2585	100	9	0	40		0	22	40	64	2	2	2	3	4	4	0	0	0	0	0	1	0	0	0	0	Abdomen - HBP	gas	36	44	8
3	39	Male	42	0	0	1280	0	7	0	20		1	29	53	#NULL!	1	#NULL!	#NULL!	3	#NULL!	#NULL!	0	0	1	0	1	0	0	0	0	0	Abdomen - CRT	gas	28	1.01	#NULL!
2	73	Female	54	0	0	1106.88	0	0	0	10		1	19	43	67	5	4	4	7	5	6	1	1	1	0	1	0	1	0	0	0	Abdomen - CRT	gas	9	2	2
3	80	Male	65.2	0	0	1150	0	3	0	15	PARACETAMOL 1000MG	0	31	55	#NULL!	1	0	#NULL!	4	1	#NULL!	1	1	0	0	1	0	0	0	0	0	Abdomen - CRT	gas	4.3	0	#NULL!
2	38	Female	72.5	0	0	512.58	100	6	0	0	PARACETAMOL 1000MG	0	20	#NULL!	#NULL!	1	#NULL!	#NULL!	2	#NULL!	#NULL!	0	0	0	0	1	0	0	0	0	0	Abdomen - GYN	gas	22	#NULL!	#NULL!
2	53	Female	53.4	0	0	1270	150	4	0	0		1	20	#NULL!	#NULL!	1	#NULL!	#NULL!	2	#NULL!	#NULL!	0	0	0	0	0	0	0	0	0	0	Abdomen - HBP	gas	4	#NULL!	#NULL!
3	86	Female	60	0	0	307.2	0	1	0	0	PARACETAMOL 1000M	1	11	35	#NULL!	#NULL!	#NULL!	#NULL!	#NULL!	#NULL!	#NULL!	0	0	1	0	1	0	0	1	0	0	Abdomen - HBP	gas	4	1	#NULL!
2	57	Male	66.7	0	0	2395	0	8	0	20		0	18	42	#NULL!	5	7	#NULL!	7	10	#NULL!	0	0	1	0	0	1	1	0	0	0	Abdomen - HBP	gas	8	4	#NULL!
1	45	Female	54	0	0	2360	0	8	0	50	PARACETAMOL 1000MG	1	18	#NULL!	#NULL!	1	#NULL!	#NULL!	4	#NULL!	#NULL!	0	0	1	1	1	0	0	0	0	0	Abdomen - GYN	tiva	7	#NULL!	#NULL!
1	52	Female	56.5	0	0	1150	75	6	0	20	PARACETAMOL 1000MG	0	17	#NULL!	#NULL!	1	#NULL!	#NULL!	4	#NULL!	#NULL!	0	0	1	0	1	0	0	0	0	0	Abdomen - GYN	gas	4	#NULL!	#NULL!
2	47	Female	54	0	0	2370	0	8	0	35	PARACETAMOL 1000MG	1	22	#NULL!	#NULL!	1	#NULL!	#NULL!	8	#NULL!	#NULL!	1	1	1	0	1	0	0	1	0	0	Abdomen - GYN	tiva	7	#NULL!	#NULL!
2	79	Female	39.5	0	0	200	0	4.5	0	0	PANADOL 700MG	0	18	42	#NULL!	5	1	#NULL!	5	5	#NULL!	0	0	0	0	1	1	0	0	0	0	Head and Neck	tiva	9	6	#NULL!
2	65	Male	68	0	0	1040	0	3	0	20		0	16	40	#NULL!	5	0	#NULL!	6	2	#NULL!	0	0	1	0	1	0	0	0	0	0	Spine	gas	10	5	#NULL!
3	71	Female	70	0	0	0	100	7	0	30		1	17	41	65	10	1	0	10	5	9	0	0	1	0	1	0	1	0	0	0	TRAUMA	gas	25	32	19
2	41	Male	96.8	0	0	5930	0	15	0	50	PARACETAMOL 1000MG	1	20	44	#NULL!	1	5	#NULL!	6	7	#NULL!	0	0	1	0	1	0	1	0	0	0	Abdomen - URO	gas	55	2	#NULL!
2	64	Female	72	0	0	2430	0	9	0	30	PANADOL 1000MG	0	28	52	#NULL!	2	3	#NULL!	8	7	#NULL!	0	0	1	0	1	0	0	1	0	0	Abdomen - CRT	gas	47	22.5	#NULL!
2	81	Male	39	0	0	562	0	3	0	0		0	18	#NULL!	#NULL!	2	#NULL!	#NULL!	6	#NULL!	#NULL!	0	0	0	0	1	1	1	0	0	0	Limb	gas	11	#NULL!	#NULL!
3	87	Female	57	0	0	1690	100	3	0	10		0	14	38	62	2	2	1	6	4	5	0	0	1	0	1	0	0	0	0	0	Abdomen - URO	tiva	6	5	3
2	31	Female	60	0	0	2520	0	8	0	30		1	22	46	70	3	3	2	7	5	4	0	0	0	0	1	0	1	0	0	0	TRAUMA	tiva	15	19.5	3
1	45	Female	48	0	0	931.2	0	0	0	0	VOLTAREN 50MG	1	24	48	72	0	0	0	0	2	2	0	0	0	0	1	0	1	0	0	0	Abdomen - URO	tiva	#NULL!	#NULL!	#NULL!
2	48	Female	56	0	0	0	100	7.5	0	0	VOLTAREN 50MG	1	20	#NULL!	#NULL!	1	#NULL!	#NULL!	4	#NULL!	#NULL!	1	0	0	0	1	0	1	0	0	0	Abdomen - GYN	gas	2	#NULL!	#NULL!
3	66	Female	44	0	0	1965	0	9	0	25	PARACETAMOL 1000MG	0	20	44	#NULL!	1	0	#NULL!	3	2	#NULL!	0	0	0	0	1	0	1	0	0	0	Abdomen - HBP	tiva	1	4	#NULL!
2	56	Male	76.5	0	0	1350	0	6	0	0		0	24	48	#NULL!	2	0	#NULL!	3	1	#NULL!	0	0	1	0	0	0	0	0	0	0	Abdomen - HBP	gas	5	2	#NULL!
3	39	Female	48	0	0	1440	200	5	0	0		1	15	39	#NULL!	6	4	#NULL!	10	5	#NULL!	1	1	0	0	1	1	1	0	0	0	Abdomen - URO	gas	9	1	#NULL!
2	52	Female	49.1	0	0	1120	0	5	0	0		0	15	39	63	6	5	3	8	8	9	1	0	1	0	0	1	0	0	0	0	Abdomen - HBP	gas	35	37	35
2	53	Male	73	0	0	1985	0	8	0	0		0	19	43	#NULL!	2	1	#NULL!	7	5	#NULL!	1	0	1	0	0	0	0	0	0	0	Abdomen - HBP	gas	21	9	#NULL!
2	54	Male	81	0	0	5070	0	15	79.8	80		1	15	39	#NULL!	2	2	#NULL!	4	6	#NULL!	0	0	0	0	0	0	1	0	0	0	Abdomen - HBP	tiva	3	5	#NULL!
2	45	Female	50	0	0	700	0	3	0	20		0	20	#NULL!	#NULL!	8	#NULL!	#NULL!	10	#NULL!	#NULL!	1	1	1	0	1	0	0	0	0	0	TRAUMA	gas	20	#NULL!	#NULL!
1	55	Male	68.2	0	0	0	100	10	0	0		0	18	41	#NULL!	2	1	#NULL!	5	3	#NULL!	0	0	1	0	0	0	0	0	0	0	Abdomen - HBP	gas	8	2	#NULL!
3	59	Male	57.1	0	0	1780	0	10	0	0		0	22	56	#NULL!	5	0	#NULL!	7	4	#NULL!	0	0	1	0	1	0	0	0	0	0	Head and Neck	tiva	5	4	#NULL!
2	80	Female	42	0	0	3090	0	13	0	50	PARACETAM0L 630	1	24	48	#NULL!	2	3	#NULL!	5	6	#NULL!	0	0	0	0	1	0	1	1	0	0	Abdomen - HBP	tiva	9	3	#NULL!
2	70	Female	60	0	0	3510	0	7.5	0	20		0	16	#NULL!	#NULL!	0	#NULL!	#NULL!	2	#NULL!	#NULL!	0	0	0	0	0	0	0	0	0	0	Limb	tiva	9	#NULL!	#NULL!
2	52	Female	52.4	0	0	2170	0	5	0	0		1	16	40	64	3	3	2	5	5	3	1	0	0	0	0	1	0	1	0	0	Head and Neck	gas	35	2	1
1	15	Female	41	0	0	2790	0	8	68.4	20	PARACETAMOL 620	1	20	44	68	7	8	7	9	9	10	1	0	0	0	1	1	1	1	0	0	Spine	tiva	27	14	10
2	49	Male	68	0	0	1260	0	9	0	20		0	15	39	63	3	2	0	9	3	2	1	0	1	0	0	0	1	1	0	0	Abdomen - HBP	gas	18	25	7
2	48	Male	80	0	0	2290	100	9	0	30	PARACETAMOL 1000MG	0	6	30	#NULL!	8	2	#NULL!	9	5	#NULL!	0	0	1	0	1	0	0	0	0	0	Abdomen - CRT	gas	6	9	#NULL!
2	40	Female	64	0	0	2040	0	8	0	30		0	18	#NULL!	#NULL!	0	#NULL!	#NULL!	3	#NULL!	#NULL!	0	0	0	0	0	0	0	0	0	0	Abdomen - GYN	gas	10	#NULL!	#NULL!
3	71	Female	52	0	1	0	225	0	0	30		0	8	32	56	#NULL!	#NULL!	#NULL!	#NULL!	#NULL!	#NULL!	0	0	0	0	0	0	0	0	0	0	Abdomen - other	gas	#NULL!	#NULL!	#NULL!
1	50	Female	66	0	0	3370	0	6	0	0	PARACETAMOL 1000MG	0	24	48	72	3	5	3	6	7	7	0	0	1	0	1	0	1	0	0	0	ENDOCRINE	gas	13	8	6
3	71	Male	98	0	0	986.86	0	7	0	0		1	12	36	#NULL!	3	6	#NULL!	7	8	#NULL!	0	0	1	0	1	1	1	0	0	0	Abdomen - HBP	gas	6	4	#NULL!
3	67	Male	56.5	0	0	0	200	5	0	20		1	12	36	60	7	7	#NULL!	9	10	#NULL!	0	0	1	0	1	0	1	0	0	1	Abdomen - other	gas	3	14.5	24
3	55	Male	66	0	0	2530	0	7	0	30		0	18	42	#NULL!	2	1	#NULL!	5	4	#NULL!	0	0	1	0	1	0	1	0	0	0	Spine	tiva	22.5	0	#NULL!
3	61	Female	57	0	0	3210	0	10	0	25	PARACETAMOL 1000MG	1	21	#NULL!	#NULL!	2	#NULL!	#NULL!	4	#NULL!	#NULL!	0	0	1	0	1	0	0	0	0	0	Abdomen - GYN	tiva	4	#NULL!	#NULL!
2	38	Female	70	0	0	1195	0	8	0	30	PARACETAMOL 1000MG	1	17	#NULL!	#NULL!	0	#NULL!	#NULL!	1	#NULL!	#NULL!	0	0	1	0	1	0	0	0	0	0	Abdomen - GYN	tiva	18	#NULL!	#NULL!
2	57	Male	66.7	0	0	1010.48	0	16	0	0		1	23	47	#NULL!	2	1	#NULL!	5	2	#NULL!	0	0	1	0	0	0	0	0	0	0	Abdomen - HBP	gas	6	0	#NULL!
2	70	Male	69.8	0	0	4755	0	15	0	0	PARACETAMOL 1000MG	1	14	38	#NULL!	2	2	#NULL!	4	3	#NULL!	0	0	1	0	1	0	0	0	0	0	Head and Neck	tiva	18	6	#NULL!
2	60	Male	67.7	0	0	2930	200	5	0	20		1	16	40	#NULL!	5	0	#NULL!	7	5	#NULL!	0	0	1	0	0	0	1	0	0	0	Abdomen - HBP	gas	5	8	#NULL!
3	76	Male	59	0	0	853.92	0	0	0	0		0	22	46	70	6	0	3	10	0	5	0	0	1	0	1	0	1	0	1	0	Abdomen - CRT	tiva	#NULL!	#NULL!	#NULL!
2	61	Male	69	0	0	3630	100	7	0	0		1	25	49	#NULL!	4	0	#NULL!	7	5	#NULL!	0	0	1	0	0	0	0	0	0	0	Abdomen - HBP	gas	10	6	#NULL!
3	85	Male	61.7	0	0	2990	0	15	0	0		1	19	43	67	1	0	0	3	2	5	0	0	1	0	1	0	0	0	0	0	Abdomen - URO	tiva	6	6	1
3	63	Male	60	0	0	1090	0	7	0	15		0	19	43	#NULL!	2	1	#NULL!	3	4	#NULL!	0	0	1	0	1	0	0	1	0	0	Abdomen - CRT	gas	27	12	#NULL!
2	71	Female	60	0	0	1300	0	9	0	20		1	14	38	#NULL!	8	7	#NULL!	10	9	#NULL!	1	0	0	0	1	1	1	1	0	0	Abdomen - CRT	gas	13	17	#NULL!
3	62	Male	62	0	0	1350	100	11	0	20	PARACETAMOL 1000MG	0	12	36	60	2	2	1	8	6	8	0	0	1	0	0	0	0	0	0	0	Abdomen - CRT	gas	17	42	11
3	85	Male	63.7	0	0	661.21	150	4.5	0	0	PARACETAMOL 1000MG	1	24	48	72	5	3	2	9	5	5	1	0	0	0	1	1	1	0	0	0	Abdomen - HBP	gas	11	5	9
1	48	Female	68	0	0	889.44	100	10	0	20		1	19	43	67	5	4	3	9	7	7	1	1	0	0	1	1	1	1	0	0	Abdomen - HBP	gas	12	15	0
2	90	Female	79	0	0	3630	0	9	0	40		0	18	#NULL!	#NULL!	0	#NULL!	#NULL!	2	#NULL!	#NULL!	0	0	0	0	1	1	0	0	0	0	Abdomen - HBP	tiva	9	#NULL!	#NULL!
3	82	Female	48.9	0	0	456	100	7	0	10		0	23	47	#NULL!	0	0	#NULL!	2	2	#NULL!	0	0	1	0	0	0	0	0	0	0	Abdomen - HBP	gas	11	3	#NULL!
3	72	Male	65.5	0	0	2290	0	7	0	0	PARACETAMOL 1000MG	1	23	47	#NULL!	2	0	#NULL!	8	4	#NULL!	0	0	1	0	0	0	0	0	0	0	Abdomen - CRT	tiva	15	3	#NULL!
2	65	Female	49.5	0	0	902.39	0	7	0	0		1	16	40	#NULL!	3	0	#NULL!	5	3	#NULL!	1	1	0	0	1	1	0	0	0	0	Abdomen - CRT	tiva	17	15	#NULL!
3	81	Male	65	0	0	1210	0	5	0	0		1	20	44	#NULL!	5	3	#NULL!	7	6	#NULL!	0	0	1	0	0	0	0	0	0	0	Abdomen - CRT	tiva	4	10	#NULL!
2	67	Male	78.4	0	0	1180	0	10	0	20		0	20	44	68	0	0	0	7	7	6	0	0	0	0	0	0	0	0	0	0	Abdomen - HBP	gas	4	15.5	9
2	50	Male	78	0	0	4730	0	15	0	70	PARACETAMOL 1000MG	0	12	36	50	5	4	4	7	2	7	0	0	0	0	0	0	0	0	0	0	Abdomen - HBP	tiva	3	4	11
2	66	Male	59	0	0	3860	0	15	0	50		1	20	44	#NULL!	2	1	#NULL!	5	1	#NULL!	0	0	1	0	0	0	0	0	0	0	Abdomen - HBP	tiva	5	2	#NULL!
2	63	Male	78.2	0	0	1810	0	0	0	20		0	15	39	69	4	3	0	8	4	4	0	0	1	0	0	0	0	0	0	0	Abdomen - HBP	gas	19	27	5
3	69	Male	52.6	0	0	1640	0	5	0	0		0	14	38	62	2	5	5	5	5	10	0	0	1	0	1	0	0	0	0	0	Head and Neck	gas	17	2	13
2	49	Female	76	0	0	3800	0	9	0	0	PARACETAMOL 1000MG	1	15	#NULL!	#NULL!	1	#NULL!	#NULL!	6	#NULL!	#NULL!	0	0	0	0	0	0	0	0	0	0	Abdomen - GYN	tiva	1	#NULL!	#NULL!
2	54	Male	70.3	0	0	570.5	100	7	0	0	PARACETAMOL 1000MG	1	20	#NULL!	#NULL!	1	#NULL!	#NULL!	2	#NULL!	#NULL!	0	0	0	0	0	0	0	0	0	0	Head and Neck	gas	2	#NULL!	#NULL!
2	66	Male	81.4	0	0	1090	0	10	0	20		0	14	28	#NULL!	2	1	#NULL!	7	7	#NULL!	0	1	1	0	0	0	0	0	0	0	Abdomen - HBP	gas	10.5	0	#NULL!
1	51	Male	74	0	0	2060	100	10.5	0	0	PARACETAMOL 1000MG	1	20	44	#NULL!	2	0	#NULL!	7	6	#NULL!	0	0	0	0	0	0	0	0	0	0	TRAUMA	tiva	28.5	0	#NULL!
2	47	Female	48	0	0	1260	100	7.5	0	0	VOLTAREN 50MG	1	20	#NULL!	#NULL!	0	#NULL!	#NULL!	1	#NULL!	#NULL!	0	0	0	0	0	0	0	0	0	0	Abdomen - GYN	tiva	0	#NULL!	#NULL!
3	70	Female	34	0	0	156.4	0	3	0	15		1	24	#NULL!	#NULL!	0	#NULL!	#NULL!	1	#NULL!	#NULL!	0	0	0	0	0	0	0	0	0	0	Limb	gas	0	#NULL!	#NULL!
2	23	Female	44	0	0	200	0	10	0	50		0	20	44	68	#NULL!	5	0	#NULL!	8	5	0	0	0	0	1	0	1	1	0	0	Spine	tiva	#NULL!	#NULL!	0
1	67	Female	58	0	0	2680	0	12	0	20	PARACETAMOL 1000MG	1	17	41	65	0	0	0	5	8	8	0	0	1	0	0	0	1	0	0	0	Abdomen - HBP	gas	21	19	12
2	77	Male	51.9	0	0	0	100	6	0	20		1	13	37	#NULL!	0	0	#NULL!	6	2	#NULL!	1	0	1	0	1	0	0	0	0	0	Abdomen - HBP	gas	18	17	#NULL!
2	76	Male	96	0	0	2400	0	13	0	20		0	13	37	61	2	0	0	5	6	2	0	0	1	0	1	0	0	0	0	0	Abdomen - HBP	gas	#NULL!	#NULL!	7
2	68	Male	54	0	0	2070	0	10	0	0	PARACETAMOL 1000MG	1	24	48	72	4	3	0	7	5	2	1	0	0	0	1	0	0	0	0	0	Head and Neck	gas	36	27	10
2	37	Male	56	0	0	1490	100	5	4	0		1	16	40	64	3	2	3	5	5	10	0	0	1	0	1	0	1	0	0	0	TRAUMA	gas	45	23	45
2	72	Male	62.3	0	0	3550	0	8	0	20		1	16	40	#NULL!	0	0	#NULL!	3	3	#NULL!	0	0	1	0	0	0	0	0	0	0	Abdomen - HBP	gas	3	4	#NULL!
2	24	Female	75	0	0	1810	0	10	0	25	PARACETAMOL 250MG, VOLTAREN 37.5MG	1	17	#NULL!	#NULL!	0	#NULL!	#NULL!	1	#NULL!	#NULL!	0	0	0	0	1	0	0	0	0	0	Limb	gas	1	#NULL!	#NULL!
2	47	Female	50	0	0	1710	0	6	0	0		1	18	#NULL!	#NULL!	3	#NULL!	#NULL!	6	#NULL!	#NULL!	1	0	0	0	0	0	0	1	0	0	Abdomen - GYN	tiva	5	#NULL!	#NULL!
2	74	Female	54	0	0	2450	0	15	0	50	PARACETAMOL 2000MG	1	17	41	#NULL!	0	0	#NULL!	5	2	#NULL!	0	0	0	0	0	0	0	0	0	0	Spine	gas	3	5	#NULL!
3	68	Female	39	0	0	680.2	100	4	0	0		1	12	36	60	9	1	0	10	10	6	0	0	1	0	1	0	0	0	0	0	Abdomen - UGI	gas	4	13	3
2	65	Female	43.4	0	0	811.15	100	7	0	0		0	16	#NULL!	#NULL!	3	#NULL!	#NULL!	5	#NULL!	#NULL!	1	0	0	0	1	1	0	0	0	0	Abdomen - GYN	gas	8	#NULL!	#NULL!
3	59	Female	45	0	0	1550	0	6	0	0		1	15	#NULL!	#NULL!	0	#NULL!	#NULL!	1	#NULL!	#NULL!	0	0	1	0	1	0	0	0	0	0	Abdomen - URO	tiva	0	#NULL!	#NULL!
3	69	Male	55	0	0	866	0	5	0	20		0	18	42	66	1	0	1	7	5	4	1	0	0	0	0	0	0	0	0	0	Abdomen - HBP	gas	12	8	13
2	38	Male	68	0	0	764.4	0	4.5	0	0		0	18	#NULL!	#NULL!	0	#NULL!	#NULL!	2	#NULL!	#NULL!	0	0	1	0	0	0	0	0	0	0	Abdomen - UGI	gas	8	#NULL!	#NULL!
3	56	Male	62.1	0	0	4070	0	7	0	0		1	19	43	#NULL!	4	2	#NULL!	7	4	#NULL!	0	0	1	0	0	0	0	0	0	0	Limb	tiva	17	13	#NULL!
3	51	Male	77.5	0	0	3040	100	10	0	30		0	17	41	65	0	0	0	6	6	4	0	0	0	0	0	0	1	0	0	0	Abdomen - HBP	gas	10	24	4.5
1	45	Female	51.8	0	0	2190	0	9	0	30	PARACETAMOL 1000MG	1	19	43	#NULL!	2	0	#NULL!	8	3	#NULL!	1	0	0	0	1	0	1	1	0	0	Abdomen - GYN	tiva	15	0	#NULL!
2	63	Male	80	0	0	4560	0	10	0	30		1	17	41	#NULL!	0	0	#NULL!	5	7	#NULL!	0	0	0	0	1	0	1	0	0	0	Abdomen - CRT	gas	42	51	#NULL!
2	59	Female	48	0	0	666	0	5	0	20		0	8	32	56	5	4	3	7	5	5	0	0	1	0	1	0	0	0	0	0	Abdomen - other	gas	4	6	2
3	66	Female	66	0	0	2390	0	9.5	0	30		0	16	40	64	0	2	0	5	4	2	1	1	1	0	1	0	0	0	0	0	Abdomen - CRT	gas	15	10	6
1	36	Male	78.2	0	0	5120	0	7.5	0	30		0	18	42	#NULL!	1	2	#NULL!	4	3	#NULL!	0	0	1	0	1	0	0	0	0	0	Head and Neck	gas	5	0	#NULL!
3	88	Female	44	0	0	1470	0	6	0	0	PANADOL 1000MG	0	23	47	61	1	6	2	8	8	8	1	0	1	0	1	0	1	1	0	0	Abdomen - CRT	tiva	10	11	10
3	75	Female	52	0	0	2480	0	0	0	40	PARACETAMOL 1000MG	1	24	48	72	7	4	7	7	5	8	0	0	0	0	0	0	0	0	0	0	Abdomen - HBP	tiva	#NULL!	#NULL!	#NULL!
2	53	Male	54.5	0	0	1930	0	8	0	20		0	17	41	65	5	5	3	8	8	6	0	0	1	0	0	0	0	1	0	0	Abdomen - HBP	gas	17	11	3
1	15	Female	40	0	0	2680	0	10	0	50		1	24	48	#NULL!	3	3	#NULL!	4	3	#NULL!	0	0	0	0	0	0	0	0	0	0	Spine	tiva	0	0	#NULL!
2	65	Female	50	0	0	1140	0	7.5	0	30	PARACETAMOL 1000MG	1	22	46	#NULL!	3	1	#NULL!	7	4	#NULL!	0	0	1	0	1	0	0	0	0	0	Spine	gas	14	1	#NULL!
3	59	Male	59	0	0	2550	200	9	0	40	PARACETAMOL 1000MG	0	13	37	#NULL!	2	2	#NULL!	4	4	#NULL!	0	0	0	0	0	0	0	0	0	0	Spine	gas	18	11	#NULL!
1	40	Female	53	0	0	2420	0	7	0	45	PARACETAMOL 1000MG	1	24	48	#NULL!	1	0	#NULL!	5	5	#NULL!	1	0	0	0	1	0	1	0	0	0	Abdomen - GYN	gas	7	10	#NULL!
2	62	Female	45	0	0	3200	100	15	0	0	VOLTAREN 50MG	1	19	43	67	2	2	1	5	5	5	0	0	0	0	0	1	0	0	0	0	Abdomen - HBP	tiva	11	9	18
2	72	Male	62.2	0	0	3760	100	15	0	40		1	10	34	59	3	0	1	3	7	3	0	0	1	0	0	0	0	1	0	0	Abdomen - HBP	gas	11	6	1
2	39	Male	70	0	0	4700	0	8	85.4	70		0	24	48	72	6	4	3	7	5	4	0	0	0	0	0	1	0	1	0	0	Abdomen - HBP	gas	11	17.5	9
3	71	Female	72	0	0	3160	100	4	0	0	PARACETAMOL 1000MG	1	15	39	63	3	2	2	10	8	8	0	0	1	0	1	0	1	0	0	0	Spine	gas	10	18	14
3	29	Female	106.5	0	0	0	100	5	0	40		1	10	#NULL!	#NULL!	0	#NULL!	#NULL!	1	#NULL!	#NULL!	0	0	1	0	1	0	0	0	0	0	Abdomen - GYN	gas	0	#NULL!	#NULL!
3	86	Male	50	0	0	337.5	100	5	0	20	PARACETAMOL 1000MG	1	5	29	53	0	8	0	0	8	8	0	0	0	0	0	0	0	0	0	0	Abdomen - CRT	gas	4	4	#NULL!
3	64	Female	52.5	0	0	1380	100	8	0	20		1	20	44	#NULL!	2	0	#NULL!	6	3	#NULL!	1	0	1	0	1	0	0	1	0	0	Abdomen - GYN	gas	6	0	#NULL!
3	67	Male	63	0	0	4320	0	10	0	0		1	23	47	#NULL!	1	1	#NULL!	3	3	#NULL!	0	0	1	0	1	0	0	0	0	0	Spine	tiva	14	1	#NULL!
2	65	Female	54.8	0	0	1775	0	5.5	0	79.7		0	17	#NULL!	#NULL!	0	#NULL!	#NULL!	2	#NULL!	#NULL!	0	0	1	0	1	0	1	1	0	0	ZBreast	gas	4	#NULL!	#NULL!
1	52	Female	46	0	0	4232	150	5	0	20		0	15	39	63	7	3	0	8	6	4	1	0	1	0	1	0	0	0	0	0	Abdomen - other	gas	5	16	2
2	61	Male	79	0	0	3140	0	10	0	50		0	24	48	#NULL!	6	5	#NULL!	7	6	#NULL!	0	0	1	0	0	0	1	0	0	0	Abdomen - HBP	tiva	25	2	#NULL!
4	36	Female	60.6	0	1	0	300	15	0	0		0	19	43	67	#NULL!	0	1	#NULL!	8	5	0	0	0	0	0	1	0	0	0	0	Abdomen - HBP	gas	#NULL!	#NULL!	18
2	69	Male	54.4	0	0	1005	0	6	0	30		1	20	44	68	1	1	1	4	3	3	0	0	0	0	0	0	1	0	0	0	Abdomen - UGI	gas	15	13	8
2	42	Female	51	0	0	5925	0	15	0	75		1	14	38	62	6	6	5	10	8	8	1	1	1	0	0	1	1	0	0	0	Abdomen - HBP	tiva	21	5	1
3	79	Male	8	0	0	0	75	7	0	0		1	20	#NULL!	#NULL!	#NULL!	#NULL!	#NULL!	#NULL!	#NULL!	#NULL!	0	0	0	0	0	0	1	0	0	0	Abdomen - other	gas	#NULL!	#NULL!	#NULL!
2	87	Male	72	0	0	3240	0	6	66.6	50		1	24	48	#NULL!	1	1	#NULL!	5	6	#NULL!	0	0	0	0	1	0	0	0	0	0	Head and Neck	gas	4	4	#NULL!
3	75	Male	85	0	0	906.8	0	7	0	20		0	15	#NULL!	#NULL!	2	#NULL!	#NULL!	8	#NULL!	#NULL!	0	0	0	0	0	0	0	0	0	0	Limb	gas	3	#NULL!	#NULL!
2	58	Female	75	0	0	6460	0	15	0	100	PARACETAMOL 1000MG	1	20	44	68	3	3	2	4	5	4	0	0	1	0	1	1	1	0	0	0	Abdomen - HBP	tiva	6	2	1
3	68	Female	43	0	0	424	0	4	0	0		0	18	42	66	8	0	2	10	5	7	1	1	1	0	1	0	0	0	0	0	Abdomen - URO	gas	14	7	0
2	60	Male	70	0	0	1550	0	13	0	20		0	12	36	60	1	0	0	3	3	8	0	0	1	0	0	0	1	0	0	0	Abdomen - HBP	gas	16	36	25
2	53	Female	67	1	0	4570	0	8	0	0	PARACETAMOL 1000MG	1	22	46	70	2	2	0	4	5	5	0	0	0	0	1	0	0	1	0	0	Abdomen - CRT	tiva	16	7	7
4	49	Female	45	0	0	438.75	200	10	0	30		1	8	32	#NULL!	5	0	#NULL!	8	4	#NULL!	0	0	0	0	0	0	0	0	0	0	Abdomen - GYN	gas	8	10	#NULL!
3	57	Female	55	0	0	1630	100	6	0	20	PARACETAMOL 1000MG	0	10	34	#NULL!	2	1	#NULL!	5	5	#NULL!	0	0	0	0	0	0	0	0	0	0	Spine	gas	2	1	#NULL!
2	81	Female	50	0	0	750.5	0	4	0	0		1	24	48	72	5	3	3	6	5	6	0	0	1	0	1	1	1	0	0	0	Head and Neck	tiva	3	1	5
2	68	Male	69.8	0	0	1570	0	7	0	20		1	17	41	65	2	0	0	8	5	1	0	0	0	0	0	0	0	0	0	0	Abdomen - HBP	gas	13	29	12
4	59	Male	52	0	0	394	0	3	0	50		0	6	30	54	6	1	4	8	7	8	0	0	1	0	1	0	1	0	0	0	Limb	gas	5	8	20
3	64	Male	50	0	0	526	200	7	0	25		0	10	34	58	1	2	0	7	9	6	0	0	1	0	1	0	0	0	0	0	Abdomen - CRT	gas	#NULL!	#NULL!	#NULL!
2	51	Male	65	0	0	1670	0	9	65.49	0	PARACETAMOL 1000MG	1	20	44	68	6	8	7	8	10	7	0	0	1	0	1	0	1	0	0	0	Spine	gas	7	2	4
2	76	Female	55	0	0	1980	100	7	0	15		1	4	28	52	1	3	1	5	6	5	1	0	1	0	1	0	0	0	0	0	Abdomen - CRT	gas	3	11	7
2	70	Female	57.6	0	0	0	250	0	0	0	PARACETAMOL 850MG	0	5	29	#NULL!	7	5	#NULL!	9	7	#NULL!	1	0	1	0	1	0	0	0	0	0	Abdomen - CRT	gas	6	10	#NULL!
2	71	Female	55	0	0	696.18	0	4.5	0	20		1	20	44	68	0	0	0	2	7	3	0	0	0	0	0	0	1	0	0	0	Abdomen - CRT	tiva	19	18	5
2	65	Male	57.4	0	0	1330	0	4.5	0	0		0	21	45	#NULL!	2	2	#NULL!	7	4	#NULL!	0	0	1	0	0	0	0	0	0	0	Abdomen - HBP	gas	5	0	#NULL!
3	57	Male	45	0	0	0	0	0	0	0		0	14	38	62	2	0	1	5	3	3	0	0	1	0	0	0	0	0	0	0	Head and Neck	tiva	35	12	17
2	56	Male	65.8	0	0	2470	100	13	0	20		1	16	30	54	3	4	3	7	7	7	1	0	1	0	0	0	1	0	0	0	Abdomen - HBP	gas	17	9	3
2	26	Female	40.5	0	0	1220	0	6	0	0	PARACETAMOL 600MG	0	20	#NULL!	#NULL!	1	#NULL!	#NULL!	2	#NULL!	#NULL!	0	0	0	0	1	0	0	0	0	0	Abdomen - GYN	gas	0	#NULL!	#NULL!
3	53	Female	74.7	0	0	631.22	100	5	0	0		1	24	#NULL!	#NULL!	0	#NULL!	#NULL!	5	#NULL!	#NULL!	0	0	1	0	1	0	0	0	0	0	Abdomen - URO	gas	4	#NULL!	#NULL!
2	52	Female	47.3	0	0	1550	0	9	0	25	VOLTAREN 50MG	1	19	#NULL!	#NULL!	1	#NULL!	#NULL!	4	#NULL!	#NULL!	1	0	1	0	1	0	0	1	0	0	Abdomen - GYN	tiva	3	#NULL!	#NULL!
3	77	Male	70	0	0	1180	0	6	0	10		1	15	39	63	0	0	0	8	7	7	0	0	1	0	1	0	0	0	0	0	Abdomen - URO	gas	42	13	18
2	79	Female	50	0	0	0	150	8	0	40		0	15	39	63	#NULL!	#NULL!	2	#NULL!	#NULL!	4	0	0	1	0	0	0	0	0	0	0	Abdomen - CRT	gas	5	6	2
4	44	Male	67	0	0	3980	0	15.8	153.87	30		0	24	48	72	#NULL!	#NULL!	1	#NULL!	#NULL!	3	0	0	0	0	0	0	1	0	0	1	Abdomen - CRT	tiva	#NULL!	#NULL!	#NULL!
2	69	Male	68	0	0	2970	0	6	0	0		1	17	41	#NULL!	2	0	#NULL!	5	0	#NULL!	0	0	1	0	0	0	0	0	0	0	Abdomen - HBP	gas	4	6	#NULL!
4	45	Male	67	0	0	948	100	7	0	0		0	24	48	72	#NULL!	2	#NULL!	#NULL!	5	#NULL!	0	0	0	0	0	0	0	0	0	0	Abdomen - URO	gas	#NULL!	#NULL!	3
2	64	Male	72	0	0	489.2	100	6	0	10		1	24	#NULL!	#NULL!	1	#NULL!	#NULL!	7	#NULL!	#NULL!	1	0	1	0	1	0	0	0	0	0	Abdomen - CRT	gas	15	#NULL!	#NULL!
2	75	Male	41.7	0	0	973.28	100	6	0	10		1	16	#NULL!	#NULL!	0	#NULL!	#NULL!	4	#NULL!	#NULL!	0	0	1	0	1	0	0	0	0	0	Abdomen - CRT	gas	13	#NULL!	#NULL!
2	34	Female	55.9	1	0	452.79	100	6	0	0		1	10	34	#NULL!	3	2	#NULL!	10	4	#NULL!	0	0	0	0	1	0	0	0	0	0	Abdomen - GYN	gas	2	9	#NULL!
3	81	Male	55	0	0	1780	0	7	47.2	20	PARACETAMOL 1000MG	1	16	40	#NULL!	3	2	#NULL!	10	4	#NULL!	0	0	0	0	1	0	1	0	0	0	Abdomen - CRT	tiva	10	5	#NULL!
2	67	Female	46	0	0	2750	0	9	79.13	40	PARACETAMOL 750MG	1	24	48	#NULL!	2	3	#NULL!	4	5	#NULL!	0	0	0	0	1	0	1	0	0	0	Abdomen - HBP	tiva	10	2	#NULL!
3	61	Male	61.3	0	0	2060	0	5	0	0		0	14	28	52	6	6	5	8	9	6	0	0	1	0	1	0	1	0	0	0	Head and Neck	gas	22	13	42
2	18	Female	43	0	0	3210	50	7.5	28.6	25	PARACETAMOL 650MG	1	19	43	67	2	1	1	6	6	5	1	0	0	0	0	0	0	1	0	0	Abdomen - HBP	tiva	3	6	4.6
2	69	Female	50	0	0	1680	0	7	0	50	PARACETAMOL 1000MG	1	24	#NULL!	#NULL!	1	#NULL!	#NULL!	4	#NULL!	#NULL!	0	0	0	0	0	0	0	0	0	0	Limb	tiva	9	#NULL!	#NULL!
2	72	Female	81	0	0	2050	100	6	8	30		1	20	#NULL!	#NULL!	0	#NULL!	#NULL!	5	#NULL!	#NULL!	0	0	0	0	0	0	0	0	0	0	Limb	gas	3	#NULL!	#NULL!
3	55	Female	41.5	0	0	1440	0	10	42.67	25	PARACETAMOL 600MG	1	19	42	67	7	2	4	8	8	7	0	0	1	0	1	0	0	0	0	0	Abdomen - CRT	tiva	9	5	1
3	45	Male	67	0	1	0	0	0	0	0		0	24	48	72	#NULL!	0	0	#NULL!	5	5	0	0	1	0	1	0	0	0	0	0	Abdomen - URO	gas	#NULL!	#NULL!	5
3	72	Female	55	0	0	966.25	0	7	0	30	PARACETAMOL 1000MG	1	24	48	72	2	2	5	8	8	8	0	0	0	0	0	1	1	0	0	0	Limb	tiva	4	8	3
3	79	Female	63	0	0	0	75	3	0	0		0	24	48	72	7	4	0	10	10	3	1	1	0	0	0	0	1	0	0	0	Limb	gas	1	4	1
2	85	Male	80	0	0	0	200	10	0	0	PARACETAMOL 1000MG	0	10	#NULL!	#NULL!	0	#NULL!	#NULL!	2	#NULL!	#NULL!	0	0	0	0	0	0	0	0	0	0	Abdomen - CRT	gas	1	#NULL!	#NULL!
3	69	Female	75	0	0	2630	0	10	0	40		0	21	45	69	5	3	0	8	8	3	0	0	1	0	1	0	0	0	0	0	Abdomen - HBP	gas	25	10	2
3	72	Male	64	0	0	1290	50	4.5	0	0		1	19	#NULL!	#NULL!	0	#NULL!	#NULL!	6	#NULL!	#NULL!	0	0	0	0	1	1	1	0	0	0	Spine	gas	5	#NULL!	#NULL!
1	20	Female	51.5	0	0	3560	0	15	0	0	PARACETAMOL 500MG	1	16	#NULL!	#NULL!	4	#NULL!	#NULL!	5	#NULL!	#NULL!	0	0	0	0	0	0	0	0	0	0	Head and Neck	tiva	4	#NULL!	#NULL!
3	71	Male	61.1	0	0	1980	0	5	0	0	PARACETAMOL 500MG	1	16	40	64	2	2	0	4	3	3	0	0	1	0	0	0	0	0	0	0	Head and Neck	tiva	19	15	15
1	28	Male	56	0	0	4450	0	15	0	60		0	16	40	64	2	2	0	5	5	5	0	0	1	0	0	1	0	1	1	0	Abdomen - HBP	gas	10	9	14
3	55	Male	65.3	0	0	0	834.5	0	0	0		0	24	48	72	#NULL!	3	0	#NULL!	5	4	0	0	0	0	0	0	1	0	0	0	Abdomen - HBP	gas	#NULL!	#NULL!	#NULL!
3	54	Female	38	0	0	1620	0	7	0	20	PANADOL 750MG	0	10	34	58	7	6	6	8	9	10	0	0	1	0	1	0	0	1	0	0	Abdomen - CRT	gas	14	33	14
3	40	Female	68.7	0	0	3710	0	7	0	40	PARACETAMOL 1000MG	1	20	#NULL!	#NULL!	1	#NULL!	#NULL!	5	#NULL!	#NULL!	0	0	1	0	1	0	0	0	0	0	ZBreast	tiva	8	#NULL!	#NULL!
3	17	Male	55	0	0	4190	0	12	0	0		1	12	36	#NULL!	6	2	#NULL!	8	7	#NULL!	0	0	1	0	1	1	0	0	0	0	Abdomen - URO	tiva	14	4	#NULL!
2	66	Male	68.2	0	0	0	100	0	0	20		1	18	42	66	0	0	0	1	3	2	0	0	1	0	1	0	0	0	0	0	Abdomen - URO	tiva	#NULL!	#NULL!	#NULL!
3	81	Male	51	0	0	874.14	100	6	0	0	PANADOL 800MG	0	14	38	62	0	0	0	2	3	0	0	0	1	0	1	0	0	0	0	0	Abdomen - URO	gas	6	11	2
3	35	Female	81	0	0	5315	100	12	0	60		0	13	37	61	2	0	5	3	8	8	0	0	0	0	1	0	1	0	0	0	Spine	gas	18	25	32
4	58	Male	68.9	0	0	1003	100	4.5	0	30		0	10	34	58	0	2	3	6	5	8	0	0	1	0	0	0	1	0	0	0	Abdomen - HBP	gas	9	13	10
2	63	Male	60	0	0	5590	0	10	0	70	VOLTAREN 50MG	1	17	41	65	1	1	0	2	2	3	0	0	0	0	0	1	1	0	0	0	Abdomen - HBP	tiva	1	2	1
3	75	Female	43.1	0	0	0	300	0	0	0		0	24	48	72	0	2	0	3	5	5	0	0	1	0	1	0	0	0	0	0	Abdomen - other	gas	27	17	5
4	56	Male	80	0	0	0	100	5	0	30		0	10	34	58	0	1	0	6	5	2	0	0	1	0	1	0	1	1	0	0	Abdomen - UGI	gas	13.5	33	12
3	66	Female	44	0	0	1250	100	8	0	20		0	15	39	43	0	5	2	7	9	8	1	0	1	0	1	0	0	0	0	0	Abdomen - UGI	gas	24	11	15
3	58	Female	48.7	0	0	1790	100	7	0	10		0	21	45	#NULL!	8	7	#NULL!	10	8	#NULL!	0	0	0	0	0	0	1	1	0	0	Abdomen - HBP	gas	27	3	#NULL!
2	60	Male	48	0	0	1420	0	7	84.47	30		0	21	45	#NULL!	2	2	#NULL!	4	3	#NULL!	0	0	1	0	1	0	0	0	0	0	Head and Neck	gas	15	4	#NULL!
2	36	Male	79	0	0	853.2	100	6	0	20		0	24	#NULL!	#NULL!	3	#NULL!	#NULL!	9	#NULL!	#NULL!	1	1	0	0	1	1	1	1	0	0	TRAUMA	gas	7	#NULL!	#NULL!
1	20	Female	45	0	0	1230	0	6	0	20	PARACETAMOL 650MG	1	17	41	65	0	5	2	2	6	3	0	0	0	0	1	1	1	0	0	0	Head and Neck	tiva	2	4	0
3	61	Female	41	0	0	569.88	100	7.5	0	20		0	17	41	65	1	1	0	8	6	2	0	0	1	0	0	0	0	0	0	0	Abdomen - CRT	gas	11	23	6
3	59	Male	58	0	0	2170	50	8	0	0		0	18	42	66	2	2	2	5	5	6	0	0	0	0	0	1	1	0	0	0	Abdomen - VAS	gas	51	44	25
3	44	Female	51.4	0	0	2870	0	9	0	20		1	17	31	55	6	3	3	8	6	7	0	0	1	0	0	0	1	0	0	0	Abdomen - HBP	gas	26	19	7
3	85	Female	55	0	0	1160	100	5	0	20		0	20	44	68	3	2	2	8	9	6	0	0	1	0	1	0	0	1	0	0	Abdomen - HBP	gas	32	14	20
2	55	Male	70	0	0	2910	0	10	116.73	30		1	17	41	#NULL!	1	0	#NULL!	2	1	#NULL!	0	0	0	0	1	0	0	0	0	0	Head and Neck	tiva	3	0	#NULL!
2	62	Female	75.8	0	0	1800	0	8	0	15		0	18	42	#NULL!	3	3	#NULL!	7	5	#NULL!	0	0	0	0	0	0	0	0	0	0	Abdomen - HBP	gas	15	9	#NULL!
3	76	Female	59	0	0	0	0	0	0	30		0	21	45	#NULL!	3	1	#NULL!	5	3	#NULL!	0	0	0	0	1	1	1	0	0	0	Abdomen - GYN	gas	9	1	#NULL!
3	83	Female	65	0	0	0	0	5	0	20		0	19	43	67	2	0	3	10	7	7	1	1	1	0	0	0	0	0	0	0	Limb	tiva	9.6	0	1.08
2	52	Male	80	0	0	3760	0	15	0	50		0	8	32	56	1	2	2	4	4	4	0	0	0	0	0	1	1	0	0	0	Spine	gas	8	7	29
3	56	Male	60	0	0	0	100	5	0	0	PARACETAMOL 1000MG	1	13	37	#NULL!	10	5	#NULL!	10	6	#NULL!	0	0	1	0	1	1	1	0	0	0	Limb	gas	5	4	#NULL!
3	77	Male	52	0	0	0	150	6	0	0	PARACETAMOL 1000MG	1	16	40	64	2	0	2	7	7	4	0	0	0	0	1	0	1	0	0	0	Abdomen - HBP	gas	21	25	21
2	40	Female	53.6	1	0	206.9	100	0	0	0		0	16	40	64	8	8	6	10	10	8	0	0	1	0	1	0	1	0	0	0	Limb	gas	21	31	27
2	67	Male	55	0	0	587	100	3	0	0		1	24	48	#NULL!	0	1	#NULL!	3	2	#NULL!	0	0	1	0	0	0	0	0	0	0	Abdomen - HBP	gas	5	0	#NULL!
3	64	Female	72	0	0	744.8	0	5	0	20		0	24	#NULL!	#NULL!	3	#NULL!	#NULL!	5	#NULL!	#NULL!	0	0	0	0	0	0	0	1	0	0	Limb	gas	16	#NULL!	#NULL!
1	59	Male	76	0	0	9590	0	15	0	100	PARACETAMOL 1000MG	1	15	39	63	0	2	0	8	5	2	1	0	0	0	0	0	0	0	0	0	Abdomen - HBP	tiva	9	8	1
2	77	Male	65.5	0	0	1630	0	9	0	0		0	16	40	64	0	0	0	3	2	2	0	0	1	0	1	0	0	0	0	0	Abdomen - CRT	gas	15	16	4
3	72	Female	87.5	0	0	787.5	0	3	0	0		1	13	37	61	4	4	0	8	8	3	0	0	0	0	1	1	1	0	0	0	Limb	gas	4	3	1
3	62	Male	95	0	0	903.45	0	3	0	0	PARACETAMOL 1000MG	0	20	44	#NULL!	4	0	#NULL!	4	6	#NULL!	0	0	0	0	0	0	0	0	0	0	Limb	gas	3	16	#NULL!
3	67	Female	44	0	0	596.4	75	4.5	0	10	VOLTAREN 75MG, PARACETAMOL 1000MG	1	20	44	#NULL!	2	1	#NULL!	5	5	#NULL!	0	0	0	0	0	0	0	0	0	0	Limb	tiva	1	0	#NULL!
2	84	Female	72	0	0	807.12	0	3.5	0	0		1	22	#NULL!	#NULL!	0	#NULL!	#NULL!	2	#NULL!	#NULL!	0	0	0	0	0	0	0	0	0	0	Limb	gas	1	#NULL!	#NULL!
2	62	Male	70.6	0	0	1320	0	6	0	2	PARACETAMOL 1000MG	0	24	48	#NULL!	4	5	#NULL!	5	5	#NULL!	1	0	0	0	0	0	1	0	0	0	TRAUMA	gas	14	12	#NULL!
3	87	Male	50	0	0	1690	100	7	0	20		1	5	29	#NULL!	3	0	#NULL!	7	0	#NULL!	0	0	1	0	1	0	0	0	0	0	Abdomen - HBP	gas	4	1	#NULL!
2	65	Male	79	0	0	694	100	5	0	30		0	24	48	#NULL!	0	4	#NULL!	1	5	#NULL!	0	0	1	0	1	0	0	0	0	0	Abdomen - HBP	gas	7.5	9	#NULL!
1	44	Male	70	0	0	0	100	5	0	20		0	12	36	#NULL!	0	0	#NULL!	7	6	#NULL!	1	1	1	0	1	0	0	1	0	0	Abdomen - CRT	gas	12	2	#NULL!
3	83	Female	35	0	0	0	0	2	0	20		0	16	40	64	0	0	2	8	5	6	0	0	1	0	1	0	1	0	0	1	Abdomen - other	gas	12	6	#NULL!
3	74	Female	45	0	0	2520	0	6	0	10	PANADOL 615MG	1	19	43	67	5	2	5	7	5	5	0	0	1	0	0	0	0	0	0	0	Abdomen - HBP	tiva	5	5	3
2	64	Male	47.7	0	0	3160	100	10.5	0	10		0	11	35	59	#NULL!	1	0	#NULL!	3	2	0	0	1	0	0	0	0	0	0	0	Abdomen - HBP	gas	#NULL!	#NULL!	10
3	43	Male	50	0	1	1770	0	24	0	50		1	13	37	61	#NULL!	5	4	#NULL!	7	6	0	0	1	0	1	0	1	0	0	0	Spine	gas	#NULL!	#NULL!	2
3	77	Female	45	0	0	835.2	100	6	600	20		1	19	43	67	0	0	0	3	5	3	0	0	0	0	0	0	1	1	0	0	Abdomen - UGI	tiva	21	8	10
2	49	Male	46.8	0	0	5520	0	10	0	40		0	13	37	61	3	0	3	5	3	4	0	0	0	0	1	0	0	1	0	0	Head and Neck	tiva	15	51	11
2	77	Male	73	0	0	150	0	7.5	0	30		1	20	44	#NULL!	1	0	#NULL!	5	3	#NULL!	0	0	1	0	1	0	0	0	0	0	Abdomen - HBP	gas	28	3	#NULL!
3	55	Female	50	0	0	1390	100	4.5	0	0		1	22	46	#NULL!	2	0	#NULL!	5	2	#NULL!	1	1	0	0	0	1	1	0	0	0	Abdomen - HBP	gas	22	19	#NULL!
2	58	Male	80.5	0	1	5450	0	15	94.4	0	PARACETAMOL 1000MG	1	13	37	#NULL!	#NULL!	#NULL!	#NULL!	#NULL!	#NULL!	#NULL!	0	0	1	0	1	0	0	0	0	0	OMD	gas	#NULL!	#NULL!	#NULL!
1	30	Female	53	0	0	1980	0	8	0	0		0	19	43	#NULL!	8	5	#NULL!	10	5	#NULL!	0	0	1	0	1	0	0	0	0	0	Abdomen - URO	tiva	3	1	#NULL!
2	25	Female	59.8	0	0	1270	100	10	0	20	VOLTAREN 50MG	1	20	44	#NULL!	2	2	#NULL!	7	3	#NULL!	1	0	0	1	1	0	0	1	0	0	Abdomen - GYN	gas	31	1	#NULL!
2	55	Male	61.8	0	0	1660	100	9	0	30		1	15	39	#NULL!	0	0	#NULL!	7	7	#NULL!	0	0	1	0	1	0	1	0	0	0	Spine	gas	28	9	#NULL!
2	75	Male	67.5	0	0	1250	0	9	0	20		0	17	41	65	0	0	0	1	1	1	0	0	1	0	0	0	0	0	0	0	Abdomen - HBP	gas	11	22	1
3	58	Male	59	0	0	3240	100	9	0	0		0	16	40	#NULL!	2	3	#NULL!	5	4	#NULL!	0	0	1	0	1	0	0	0	0	0	Abdomen - UGI	gas	33	4	#NULL!
3	83	Female	45.5	0	0	0	100	4.5	0	0		0	20	44	#NULL!	0	0	#NULL!	1	1	#NULL!	0	0	1	0	1	0	0	0	0	0	Abdomen - UGI	gas	10	2	#NULL!
3	65	Female	36.5	0	0	3745	0	8.5	0	0		1	15	39	63	5	0	2	10	4	4	0	0	1	0	1	0	0	1	0	0	Head and Neck	tiva	11	12	4
3	67	Male	65	0	0	463.45	100	4.5	0	0		0	16	40	#NULL!	5	0	#NULL!	8	3	#NULL!	0	0	1	0	1	0	0	0	0	0	Abdomen - CRT	gas	19	7	#NULL!
2	49	Male	52	0	0	4480	0	15	0	50	PARACETAMOL 1000MG	1	16	40	#NULL!	3	1	#NULL!	6	3	#NULL!	0	0	1	0	0	0	0	0	0	0	Abdomen - HBP	tiva	14	1	#NULL!
2	64	Male	74	0	0	1300	0	9	0	20		1	17	#NULL!	#NULL!	0	#NULL!	#NULL!	3	#NULL!	#NULL!	0	0	0	0	0	0	1	0	0	0	Abdomen - HBP	gas	9	#NULL!	#NULL!
3	53	Male	54	0	0	3930	0	18	0	0	TRAMADOL 100MG	1	18	42	#NULL!	3	0	#NULL!	5	4	#NULL!	1	0	1	0	0	0	0	1	0	0	Abdomen - URO	tiva	21	3	#NULL!
3	80	Female	43.5	0	0	50	0	3	0	0		0	22	46	70	0	0	0	3	2	3	0	0	0	0	1	0	0	0	0	0	Abdomen - CRT	gas	21	8	16
2	54	Female	63.3	0	0	1059.31	100	6	0	20		1	22	46	70	2	1	3	6	4	7	0	0	0	0	1	0	1	0	0	0	Abdomen - HBP	gas	12	15	8
2	44	Female	78.5	0	0	1550	100	7.5	0	0		0	18	42	66	0	0	0	3	2	2	0	0	1	0	0	0	0	0	0	0	Abdomen - GYN	gas	24	21	28.5
2	79	Female	53.4	0	0	1775	100	7.5	0	10		1	17	41	65	4	2	2	7	5	5	0	0	1	0	0	0	0	0	0	0	Abdomen - HBP	gas	5	17	5
3	79	Male	60	0	0	1405	100	6	0	30		0	12	36	60	2	2	7	9	9	8	0	0	0	0	1	0	1	0	0	0	Limb	gas	12	5	1
1	27	Female	55	0	0	0	366.33	0	0	0		1	4	28	52	6	4	0	7	5	2	0	0	0	0	0	0	0	0	0	0	Abdomen - CRT	gas	3	11	10
3	48	Male	50	0	0	1260	100	6	0	20		0	13	#NULL!	#NULL!	2	#NULL!	#NULL!	6	#NULL!	#NULL!	0	0	0	0	1	1	1	0	0	0	Spine	gas	7	#NULL!	#NULL!
2	72	Male	59	0	0	495.01	100	3	0	20		1	10	34	58	6	7	1	8	8	6	0	0	1	0	1	0	0	0	0	1	Abdomen - other	gas	10	18	21
2	69	Male	90	0	0	2950	100	7	0	0		1	4	28	52	0	0	3	3	4	8	0	0	1	0	1	0	0	0	0	0	Abdomen - HBP	gas	10	37	9
3	55	Male	63.5	0	0	1280	200	8	4	0		0	18	42	#NULL!	0	4	#NULL!	7	6	#NULL!	0	0	1	0	0	0	0	0	0	0	Abdomen - HBP	gas	17	9	#NULL!
2	62	Male	64	0	0	6260	0	10	95.33	50	PARACETAMOL 1000MG	1	19	43	67	2	0	0	4	1	4	1	0	1	0	1	0	1	0	0	0	Head and Neck	tiva	28	25	29
2	71	Male	66.4	0	0	6590	0	0	0	0	PARACETAMOL 1000MG	1	16	40	64	1	1	0	3	3	2	0	0	0	0	0	0	1	0	0	0	Abdomen - UGI	tiva	#NULL!	#NULL!	#NULL!
2	48	Female	55.5	0	0	908.53	200	6	0	0	PARACETAMOL 750MG, VOLTAREN 50MG	1	24	48	#NULL!	4	3	#NULL!	5	4	#NULL!	0	0	1	1	1	0	0	1	0	0	Abdomen - GYN	gas	14	0	#NULL!
2	19	Male	70.2	0	0	5340	200	12	0	25		1	16	40	66	1	1	2	3	4	8	0	0	1	0	0	1	1	1	0	0	Abdomen - HBP	tiva	19	44	13.5
3	74	Female	55.2	0	1	3532	200	10.5	0	0		0	13	37	61	#NULL!	0	0	#NULL!	5	5	0	0	1	0	1	0	1	0	0	1	Abdomen - HBP	gas	#NULL!	#NULL!	3
3	69	Female	35.4	0	0	2230	100	4	39.62	40		1	13	37	#NULL!	4	4	#NULL!	8	8	#NULL!	0	0	1	0	1	0	0	0	0	1	Abdomen - CRT	tiva	0	1	#NULL!
1	44	Female	61	0	0	1700	0	6	0	25	PARACETAMOL 1000MG, KETOROLAC 30MG	1	19	43	#NULL!	1	1	#NULL!	5	4	#NULL!	0	0	1	0	1	0	0	0	0	0	Abdomen - GYN	gas	27	9	#NULL!
1	40	Female	47	0	0	0	100	9	0	20	VOLTAREN 50MG	1	18	42	66	#NULL!	4	3	#NULL!	6	4	0	0	0	0	0	0	0	0	0	0	Abdomen - CRT	gas	#NULL!	#NULL!	8
2	74	Female	66.4	0	0	2950	0	8	0	20		1	13	37	#NULL!	1	2	#NULL!	3	4	#NULL!	0	0	1	0	0	0	1	0	0	0	Abdomen - GYN	tiva	8	9	#NULL!
2	39	Male	100	0	0	2160	0	7	0	0	PARACETAMOL 1000MG, VOLTAREN 50MG	1	24	#NULL!	#NULL!	4	#NULL!	#NULL!	5	#NULL!	#NULL!	0	0	0	1	1	0	1	0	0	0	Limb	gas	21	#NULL!	#NULL!
2	73	Male	51	0	0	1515	200	9	0	0		1	21	#NULL!	#NULL!	1	#NULL!	#NULL!	3	#NULL!	#NULL!	0	0	1	0	1	0	0	0	0	0	Abdomen - CRT	tiva	1	#NULL!	#NULL!
2	60	Male	56.1	0	0	0	515	0	0	0		1	14	#NULL!	#NULL!	0	#NULL!	#NULL!	1	#NULL!	#NULL!	0	0	1	0	1	0	0	0	0	0	Abdomen - CRT	tiva	1.5	#NULL!	#NULL!
2	28	Female	40	0	0	2605	0	10	20	30	PARACETAMOL 600MG	0	18	42	#NULL!	5	2	#NULL!	10	10	#NULL!	0	1	0	0	1	1	1	0	0	0	Abdomen - URO	tiva	7	7	#NULL!
3	69	Male	85	0	0	2230	0	8	0	0		0	28	52	#NULL!	2	2	#NULL!	8	3	#NULL!	0	0	0	0	1	1	1	0	0	0	Abdomen - HBP	gas	22.5	14.5	#NULL!
1	55	Male	74	0	0	1380	100	6	0	0	PARACETAMOL 1000MG	1	18	42	68	0	0	0	8	10	5	0	0	1	0	1	0	0	0	0	0	Abdomen - UGI	gas	22	23	25
3	70	Female	69	0	0	2040	0	9	0	0		0	17	41	65	2	2	0	5	4	0	0	0	0	0	0	0	0	0	0	0	Abdomen - HBP	gas	17	22	5
1	51	Male	75	0	0	950	80	5	0	20	PARACETAMOL 1000MG	0	18	42	66	2	0	0	5	7	6	0	0	1	0	1	0	0	0	0	0	TRAUMA	tiva	23	12.7	7.3
1	42	Male	67.3	0	0	3210	0	8	0	35		1	18	42	#NULL!	5	2	#NULL!	8	4	#NULL!	0	0	1	0	0	0	0	0	0	0	Abdomen - HBP	gas	5	5	#NULL!
3	71	Male	34	0	0	2550	0	5	89.4	0	PARACETAMOL 500MG	0	24	48	#NULL!	5	1	#NULL!	7	5	#NULL!	0	0	0	0	0	0	0	0	0	0	Head and Neck	tiva	10	9	#NULL!
3	68	Male	44	0	0	860.12	120	6	0	0		0	22	46	#NULL!	2	3	#NULL!	5	4	#NULL!	0	0	0	0	0	0	0	0	0	0	Abdomen - CRT	gas	15	6	#NULL!
3	67	Female	100	0	0	0	100	0	0	0		1	24	48	72	#NULL!	#NULL!	6	#NULL!	#NULL!	8	0	0	0	0	0	0	0	0	0	0	Limb	gas	#NULL!	#NULL!	10
3	55	Male	65.3	0	0	2060	100	5	0	15		1	24	48	72	#NULL!	2	0	#NULL!	4	6	0	0	1	0	0	0	0	0	0	0	Abdomen - HBP	gas	#NULL!	#NULL!	15
3	69	Female	35.4	0	0	2230	100	4	39.62	40		1	12	36	60	#NULL!	6	3	#NULL!	8	6	0	0	0	0	0	0	0	1	0	0	Abdomen - CRT	tiva	#NULL!	#NULL!	3
2	67	Male	64.1	0	0	1450	75	4.5	0	0	PARACETAMOL 1000MG	0	28	#NULL!	#NULL!	1	#NULL!	#NULL!	3	#NULL!	#NULL!	0	0	0	0	0	0	0	0	0	0	Abdomen - URO	gas	13	#NULL!	#NULL!
3	62	Male	77.7	0	0	0	838.75	15	0	0		0	36	60	#NULL!	0	0	#NULL!	1	3	#NULL!	0	0	0	0	0	0	0	0	0	0	Abdomen - HBP	gas	3	4	#NULL!
3	58	Male	55	0	0	0	1100	15	0	0		0	8	32	56	3	0	0	4	1	0	0	0	1	0	0	0	0	0	0	0	Abdomen - HBP	gas	10	8	2
3	59	Male	70.4	0	0	0	1600	7	0	0		0	34	58	82	5	1	0	7	3	4	0	0	1	0	0	0	0	0	0	0	Abdomen - HBP	tiva	0	29	14
2	57	Male	73.6	0	0	1670	0	13	183.08	0		0	18	#NULL!	#NULL!	2	#NULL!	#NULL!	9	#NULL!	#NULL!	0	0	0	0	0	0	0	0	0	0	Head and Neck	tiva	4.5	#NULL!	#NULL!
1	28	Female	48	0	0	4620	0	15	0	50		1	17	41	#NULL!	1	1	#NULL!	4	6	#NULL!	0	0	1	0	0	1	1	0	0	0	Abdomen - HBP	tiva	6	4	#NULL!
2	40	Female	50	0	0	928.5	100	7.5	36.88	40	PARACETAMOL 1000MG	1	17	#NULL!	#NULL!	#NULL!	#NULL!	#NULL!	#NULL!	#NULL!	#NULL!	0	0	0	0	1	0	1	0	0	0	Abdomen - CRT	gas	32	#NULL!	#NULL!
2	60	Female	54	0	0	1160	0	4	0	30	PARACETAMOL 1000MG	1	18	#NULL!	#NULL!	1	#NULL!	#NULL!	3	#NULL!	#NULL!	0	0	1	0	1	0	0	0	0	0	Abdomen - GYN	tiva	10	#NULL!	#NULL!
2	85	Female	41	0	0	823	0	7.5	0	15		1	7	31	56	0	2	0	7	4	3	0	0	0	0	0	0	1	1	0	0	Abdomen - CRT	gas	8	19	7
3	44	Female	44	0	0	0	50	6	0	20		1	9	33	#NULL!	5	3	#NULL!	5	5	#NULL!	0	0	0	0	1	0	0	0	0	0	Abdomen - CRT	gas	3	1	#NULL!
2	70	Female	43.2	0	0	1700	0	6	0	0		1	15	39	#NULL!	0	0	#NULL!	3	2	#NULL!	0	0	1	0	1	0	1	0	0	0	Abdomen - URO	gas	12	9	#NULL!
1	23	Female	72	0	0	1640	100	13	0	50		1	27	#NULL!	#NULL!	1	#NULL!	#NULL!	4	#NULL!	#NULL!	0	0	0	0	1	0	1	0	0	0	Abdomen - CRT	gas	3	#NULL!	#NULL!
3	69	Male	58	0	0	325.96	100	5	0	20		1	17	#NULL!	#NULL!	3	#NULL!	#NULL!	3	#NULL!	#NULL!	0	0	0	0	1	0	1	0	0	0	Limb	gas	1	#NULL!	#NULL!
2	54	Female	67.7	0	0	0	100	7.5	0	0		0	22	46	#NULL!	1	3	#NULL!	5	5	#NULL!	1	0	1	0	1	0	0	0	0	0	Abdomen - GYN	gas	24	6	#NULL!
3	57	Male	74	0	0	1670	0	13	0	0		0	21	45	#NULL!	1	1	#NULL!	3	1	#NULL!	1	0	1	0	1	0	0	0	0	0	Head and Neck	tiva	6.5	0	#NULL!
2	26	Male	75	0	0	0	100	10	0	30	PANADOL 1000MG	1	11	35	#NULL!	1	0	#NULL!	6	2	#NULL!	0	0	1	0	1	0	0	0	0	0	Abdomen - CRT	gas	16.5	21	#NULL!
3	54	Male	85	0	0	1350	100	5	0	20		0	19	43	#NULL!	0	0	#NULL!	5	5	#NULL!	1	0	1	0	1	0	0	0	0	0	Abdomen - URO	gas	11	11	#NULL!
2	57	Female	54	0	0	2430	0	10	0	50	PANADOL 1G	1	19	43	#NULL!	5	2	#NULL!	7	5	#NULL!	0	0	0	0	1	1	1	0	0	0	Abdomen - GYN	tiva	1	1	#NULL!
2	44	Female	63	0	0	2740	100	10.5	0	0		1	15	39	63	6	2	3	8	4	6	1	1	0	0	1	1	0	0	0	0	Abdomen - URO	gas	4	20	13
2	46	Female	47	0	0	4290	0	15	0	70	PARACETAMOL 750MG	1	18	42	#NULL!	3	0	#NULL!	5	2	#NULL!	1	0	0	0	0	1	0	0	0	0	Abdomen - HBP	tiva	7	6	#NULL!
2	59	Male	72	0	0	1930	100	5	0	0	PARACETAMOL 1000MG	0	24	48	#NULL!	5	3	#NULL!	10	6	#NULL!	0	0	0	0	0	0	0	0	0	0	TRAUMA	gas	15	39	#NULL!
3	62	Male	55	0	0	804.96	100	10.5	0	30	PARACETAMOL 1000MG	1	20	#NULL!	#NULL!	0	#NULL!	#NULL!	3	#NULL!	#NULL!	0	0	0	0	0	0	0	0	0	0	Abdomen - HBP	gas	0	#NULL!	#NULL!
1	54	Male	65	0	0	0	150	8	0	30	PARACETAMOL 1000MG	0	30	#NULL!	#NULL!	2	#NULL!	#NULL!	4	#NULL!	#NULL!	0	0	1	0	1	0	0	0	0	0	Abdomen - CRT	gas	13	#NULL!	#NULL!
3	65	Male	87	0	0	1410	0	0	0	0		1	2	39	53	0	2	1	2	0	5	1	0	0	0	0	0	1	1	0	0	Abdomen - UGI	gas	#NULL!	#NULL!	#NULL!
2	83	Female	50	0	0	391	200	3	0	0		1	11	35	59	0	7	0	3	10	5	0	0	1	0	1	0	0	0	0	0	Abdomen - HBP	gas	7	6	3
2	69	Female	48	0	0	1820	0	6	0	20	PARACETAMOL 1000MG	1	20	44	#NULL!	4	2	#NULL!	8	7	#NULL!	0	0	0	0	0	0	0	0	0	0	Abdomen - CRT	tiva	22	4	#NULL!
2	63	Male	80	0	0	6290	0	9	76.33	30		1	16	40	64	5	2	0	9	3	1	1	0	0	0	0	1	0	0	0	0	Head and Neck	gas	33	27	-1
3	52	Male	84	0	0	558.33	908.33	4	0	0	PARACETAMOL 1000MG	1	12	36	50	4	0	0	5	7	3	0	0	0	0	0	0	0	0	0	0	Abdomen - CRT	tiva	6	1	11
2	61	Male	64.6	0	0	3440	0	15	0	80		1	24	48	#NULL!	1	1	#NULL!	6	3	#NULL!	0	0	0	0	0	0	0	0	0	0	Abdomen - HBP	tiva	2	0	#NULL!
2	65	Male	66	0	0	1420	0	8	0	10		1	18	42	66	2	0	0	8	7	6	0	0	0	0	0	1	1	0	0	0	Abdomen - HBP	gas	8	15	4.5
3	68	Male	60	0	0	2840	0	10	0	0		0	16	30	54	3	3	0	4	5	5	0	0	0	0	1	0	1	0	0	0	OMD	tiva	9	8	16
3	62	Male	60	0	0	1200	0	7	0	0		0	18	42	66	2	0	0	7	5	5	0	0	0	0	0	0	0	0	0	0	Head and Neck	gas	11	22	8
2	48	Female	53	0	0	481.56	100	5	0	0	PARACETAMOL 850MG	1	18	#NULL!	#NULL!	3	#NULL!	#NULL!	5	#NULL!	#NULL!	0	0	0	0	0	0	0	0	0	0	Abdomen - GYN	gas	17	#NULL!	#NULL!
3	72	Male	50	0	0	517	0	6	0	20		1	16	40	#NULL!	0	0	#NULL!	4	2	#NULL!	0	0	1	0	1	0	0	0	0	0	PLASTIC & RECONSTRUCTION	gas	5	15	#NULL!
3	56	Male	72.5	0	0	995.43	0	10	0	30		1	17	41	#NULL!	10	0	#NULL!	10	5	#NULL!	0	0	1	0	0	0	1	0	0	0	Abdomen - HBP	gas	15	4	#NULL!
3	84	Male	61.4	0	0	4040	0	7	0	0		0	22	#NULL!	#NULL!	0	#NULL!	#NULL!	4	#NULL!	#NULL!	0	0	0	0	0	0	0	0	0	0	Head and Neck	tiva	2	#NULL!	#NULL!
2	64	Female	58.3	0	0	450	0	6	0	15		0	26	50	#NULL!	2	2	#NULL!	8	7	#NULL!	0	0	1	0	1	0	0	0	0	0	Abdomen - HBP	gas	12	0	#NULL!
2	62	Male	67	0	0	2860	0	7.5	67.8	0	PARACETAMOL 1000MG	0	24	48	#NULL!	3	0	#NULL!	6	5	#NULL!	0	0	0	0	0	0	0	0	0	0	Spine	tiva	0	2	#NULL!
3	27	Male	85.5	0	0	3440	0	12	0	50		1	16	40	#NULL!	0	0	#NULL!	5	2	#NULL!	1	0	1	0	1	0	0	1	0	0	Abdomen - CRT	gas	28.5	10.5	#NULL!
3	54	Female	67	0	0	1190	0	4	0	25		1	17	#NULL!	#NULL!	0	#NULL!	#NULL!	3	#NULL!	#NULL!	0	0	0	0	0	0	0	0	0	0	Limb	gas	3	#NULL!	#NULL!
3	64	Female	56.6	0	0	926.54	100	8	0	20	PARACETAMOL 1000MG	1	20	44	68	2	0	0	6	5	3	0	0	1	0	1	0	1	0	0	0	Abdomen - other	gas	24	16	13
3	59	Male	68	0	0	0	100	7	0	0		0	30	54	78	2	1	1	5	1	1	0	0	1	0	0	0	1	0	0	0	Abdomen - HBP	gas	11	11	3
3	53	Female	55	0	0	0	0	6	0	30		0	30	59	78	3	3	0	8	8	8	0	0	1	0	1	0	0	0	0	0	Abdomen - HBP	gas	35	19	7
2	48	Female	54	1	0	1340	0	8	0	30	KETOROLAC 30MG	1	12	36	60	2	2	0	9	9	6	0	0	0	0	0	1	0	1	0	0	Abdomen - HBP	gas	11	51	18
3	73	Male	37	0	0	692	0	4	0	20		0	9	33	#NULL!	5	3	#NULL!	7	10	#NULL!	0	0	1	0	1	0	0	0	0	0	Abdomen - CRT	gas	5.8	7.2	#NULL!
3	74	Female	46	0	0	75	0	4.5	0	0		0	14	40	#NULL!	0	0	#NULL!	5	3	#NULL!	1	0	1	0	1	0	0	0	0	0	Abdomen - UGI	gas	2	5	#NULL!
2	65	Female	49.8	0	0	2010	100	6	0	20		0	14	38	#NULL!	3	0	#NULL!	4	9	#NULL!	0	0	1	0	0	1	1	0	0	0	Abdomen - HBP	tiva	5	9	#NULL!
2	65	Female	51	0	0	481.44	0	3	0	25		0	18	#NULL!	#NULL!	5	#NULL!	#NULL!	5	#NULL!	#NULL!	0	0	1	0	1	0	0	0	0	0	Abdomen - CRT	gas	3	#NULL!	#NULL!
3	64	Male	47	0	0	1260	75	6	0	20		0	21	45	69	3	2	1	6	6	5	0	0	1	0	0	0	1	0	0	0	Abdomen - HBP	tiva	15	15	29
2	60	Male	63.9	0	0	2760	0	0	0	0		1	17	38	62	0	0	0	3	2	3	1	0	1	0	1	0	0	0	0	0	Head and Neck	tiva	#NULL!	#NULL!	#NULL!
3	78	Female	55	0	0	1460	100	0	0	20		1	16	40	#NULL!	0	0	#NULL!	3	3	#NULL!	1	1	1	0	1	0	0	0	0	0	Abdomen - URO	gas	4	3	#NULL!
3	54	Female	64	0	0	3600	0	12	0	30	VOLTAREN 60MG, PARACETAMOL 1000MG	1	24	#NULL!	#NULL!	2	#NULL!	#NULL!	6	#NULL!	#NULL!	1	1	1	0	1	0	0	0	0	0	Abdomen - GYN	tiva	11	#NULL!	#NULL!
1	55	Female	60	0	0	1270	0	7	0	0	VOLTAREN 50MG, PARACETAMOL 1000MG	1	22	#NULL!	#NULL!	1	#NULL!	#NULL!	2	#NULL!	#NULL!	0	0	1	0	1	0	0	0	0	0	Abdomen - GYN	tiva	2	#NULL!	#NULL!
1	37	Male	77	0	0	5560	0	15	0	50	PANADOL 1000MG	0	18	42	48	6	2	2	8	6	5	0	0	1	0	1	1	0	0	0	0	Abdomen - URO	gas	20.01	17	10
2	55	Male	78.7	0	1	1630	0	15	0	50		0	11	35	59	#NULL!	2	2	#NULL!	2	2	0	0	1	0	0	0	0	0	0	0	Abdomen - HBP	gas	#NULL!	#NULL!	13.5
2	44	Male	55.5	0	0	1150	0	8	0	20		0	19	43	67	0	0	0	10	10	5	0	0	1	0	0	0	1	0	0	0	Abdomen - HBP	gas	15	13	10
3	88	Female	45	0	0	479.6	100	5	0	16		1	24	48	#NULL!	0	0	#NULL!	0	2	#NULL!	0	0	1	0	1	0	0	0	0	0	Abdomen - CRT	gas	10.4	9.6	#NULL!
2	70	Male	72.8	0	0	2860	100	6	0	20		0	19	43	#NULL!	0	0	#NULL!	8	3	#NULL!	0	0	1	0	0	0	0	0	0	0	Abdomen - HBP	gas	26	5	#NULL!
2	57	Male	77.9	0	0	2540	100	4	0	0		0	16	40	64	2	2	2	7	7	7	0	0	1	0	1	0	1	0	0	0	Abdomen - UGI	gas	10.9	20	9
2	66	Male	68.1	0	0	2710	0	13.5	0	0	PANADOL 500MG	1	13	37	61	1	1	1	6	6	4	0	0	1	0	1	0	0	1	0	0	Abdomen - CRT	tiva	6	5	1
3	75	Female	60	0	0	1310	50	4	0	0		0	26	#NULL!	#NULL!	0	#NULL!	#NULL!	2	#NULL!	#NULL!	0	0	1	0	1	0	0	0	0	0	Abdomen - HBP	gas	11	#NULL!	#NULL!
3	84	Female	47.5	0	0	1840	0	5	0	0		1	20	44	#NULL!	2	0	#NULL!	9	3	#NULL!	0	0	1	0	1	0	0	0	0	0	Abdomen - CRT	tiva	15	6	#NULL!
1	58	Female	70	0	0	2610	50	9	0	0		0	24	#NULL!	#NULL!	#NULL!	#NULL!	#NULL!	#NULL!	#NULL!	#NULL!	0	0	0	0	0	0	0	0	0	0	Limb	gas	14	#NULL!	#NULL!
2	66	Male	61	0	0	2800	0	7.5	0	0		0	20	#NULL!	#NULL!	#NULL!	#NULL!	#NULL!	#NULL!	#NULL!	#NULL!	0	0	0	0	1	0	1	0	0	0	Limb	gas	17	#NULL!	#NULL!
3	67	Male	72.5	0	0	1830	100	11	0	10		0	19	43	77	1	1	1	3	4	3	0	0	1	0	1	0	0	0	0	0	Abdomen - HBP	gas	20	34	18
3	84	Female	42.3	0	0	1760	100	4	0	20		0	18	42	66	#NULL!	#NULL!	#NULL!	#NULL!	#NULL!	#NULL!	0	0	1	0	1	0	0	0	0	0	Head and Neck	tiva	13	17	25
1	73	Female	63.5	0	0	987	0	5	0	25	PARACETAMOL 1000MG	1	24	48	72	0	0	0	4	4	2	1	1	0	0	0	0	0	0	0	0	Limb	tiva	7	12	0
2	44	Female	101	0	0	1430	100	7.5	0	20	PARACETAMOL 1000MG	0	23	47	#NULL!	0	0	#NULL!	8	3	#NULL!	0	0	0	0	0	0	0	0	0	0	Abdomen - GYN	gas	12	3	#NULL!
1	44	Female	67	0	0	1740	100	7.5	0	30	PARACETAMOL 1000MG	0	19	43	#NULL!	5	2	#NULL!	9	4	#NULL!	1	0	0	0	1	1	0	1	0	0	Abdomen - GYN	gas	12	2	#NULL!
2	69	Female	52	0	0	977.16	0	5	0	30		0	19	43	#NULL!	3	3	#NULL!	3	6	#NULL!	0	0	0	0	0	0	0	1	0	0	Limb	tiva	0	4	#NULL!
2	49	Male	69	0	0	3850	310	16.5	0	0		0	14	38	62	3	3	3	7	5	7	0	0	1	0	1	1	1	0	0	0	Abdomen - HBP	gas	18	37	44
2	82	Male	45	0	0	1020	75	5	0	40		1	22	46	70	0	0	0	4	5	5	0	0	1	0	1	0	0	0	0	0	Abdomen - other	gas	5	11	5
2	65	Male	80	0	0	1300	100	6	0	30		0	29	53	77	3	2	0	6	6	5	0	0	1	0	1	0	0	0	0	0	Abdomen - UGI	gas	23	20	15
1	55	Male	82	0	0	1950	0	3	0	20	PARACETAMOL 1000MG	0	6	30	54	0	5	0	3	9	8	0	0	0	0	0	1	1	0	0	0	Abdomen - HBP	gas	5	4.16	12.29
3	46	Female	49.4	0	0	1850	150	7	0	0		0	18	42	66	2	2	0	5	6	2	1	0	1	0	0	0	0	0	0	0	Abdomen - HBP	gas	17	9	16
2	57	Male	58	0	0	1370	0	8	0	0		0	14	38	#NULL!	3	0	#NULL!	9	8	#NULL!	0	0	1	0	0	0	1	0	0	0	Abdomen - HBP	gas	10	9	#NULL!
2	78	Female	67.8	0	0	0	100	4.5	0	40	PANADOL 1000MG	0	13	37	#NULL!	4	4	#NULL!	7	6	#NULL!	0	0	1	0	1	0	0	0	0	0	Spine	gas	12.01	1	#NULL!
3	58	Male	55	0	0	1460	0	10	0	0		0	18	42	#NULL!	6	3	#NULL!	7	4	#NULL!	0	0	1	0	1	0	0	0	0	0	Head and Neck	tiva	1	2	#NULL!
2	20	Female	50	0	0	1315	100	6	0	20	VOLTAREN 50MG	1	18	#NULL!	#NULL!	2	#NULL!	#NULL!	3	#NULL!	#NULL!	0	0	0	0	0	0	0	0	0	0	Limb	tiva	6	#NULL!	#NULL!
2	59	Female	49.7	0	0	963	100	9	0	25	PANADOL 1000MG	0	16	40	#NULL!	3	1	#NULL!	6	3	#NULL!	1	0	1	0	1	0	0	1	0	0	Abdomen - GYN	gas	12	0	#NULL!
3	71	Male	32	0	0	3210	0	13	0	0		0	19	43	#NULL!	#NULL!	#NULL!	#NULL!	#NULL!	#NULL!	#NULL!	0	0	0	0	0	0	0	0	0	0	Head and Neck	tiva	#NULL!	#NULL!	#NULL!
1	57	Female	34.4	0	0	1140	0	3	0	10	PARACETAMOL 500MG	1	27	51	#NULL!	3	0	#NULL!	6	3	#NULL!	0	0	1	0	1	0	0	0	0	0	Abdomen - URO	tiva	1	2	#NULL!
3	32	Female	45.8	0	0	1510	0	5	0	0		0	32	56	80	0	0	0	5	5	2	0	0	0	0	1	0	0	0	0	0	Abdomen - URO	gas	23	11	7
2	44	Female	54	0	0	594	100	10.5	0	35		1	23	47	#NULL!	2	0	#NULL!	7	5	#NULL!	1	1	1	0	1	0	0	1	0	0	Abdomen - GYN	gas	17.9	0	#NULL!
2	81	Male	48.8	0	0	1190	0	7	0	15		0	17	41	65	0	0	0	3	5	5	0	0	0	0	0	0	1	0	0	0	Abdomen - HBP	gas	8	16	5
2	65	Female	54.8	0	0	2190	0	5	0	30		1	19	33	#NULL!	2	2	#NULL!	5	4	#NULL!	0	0	1	0	1	0	1	0	0	0	Limb	gas	10	3	#NULL!
3	84	Male	50	0	0	716.5	0	6	0	25		0	8	#NULL!	#NULL!	#NULL!	#NULL!	#NULL!	#NULL!	#NULL!	#NULL!	0	0	1	0	1	0	1	0	0	1	Abdomen - other	gas	7	#NULL!	#NULL!
3	51	Female	55	0	0	0	0	15	0	0		1	10	#NULL!	#NULL!	#NULL!	#NULL!	#NULL!	#NULL!	#NULL!	#NULL!	0	0	0	0	0	0	0	0	0	0	Abdomen - other	gas	#NULL!	#NULL!	#NULL!
1	38	Female	60	0	0	1610	0	9	0	30	PANADOL 1000MG	0	24	48	#NULL!	3	0	#NULL!	7	6	#NULL!	0	0	0	1	1	0	0	0	0	0	Abdomen - GYN	tiva	11	0	#NULL!
2	66	Male	61.2	0	0	1050	0	6	0	15		0	16	#NULL!	#NULL!	2	#NULL!	#NULL!	5	#NULL!	#NULL!	0	0	0	0	1	0	1	0	0	0	Limb	gas	7	#NULL!	#NULL!
3	48	Female	45	0	0	780.75	0	4	0	20	PARACETAMOL 1000MG	1	15	39	#NULL!	1	0	#NULL!	7	3	#NULL!	0	0	1	0	1	0	0	1	0	0	Abdomen - other	gas	28	12	#NULL!
3	76	Male	60	0	0	1205	0	7.5	0	30	PARACETAMOL 1000MG	0	20	44	#NULL!	3	0	#NULL!	4	2	#NULL!	0	0	1	0	1	0	1	0	0	0	Spine	gas	23	29	#NULL!
3	76	Male	56	0	0	6000	0	10	0	20		0	14	38	102	3	5	4	8	5	4	0	0	1	0	1	0	0	0	0	0	Head and Neck	tiva	14	15	31
2	38	Female	63	0	0	1660	0	9	0	0		0	15	39	63	2	0	0	5	2	2	0	0	0	0	0	0	0	0	0	0	Abdomen - HBP	gas	9	27	8
1	19	Male	60	0	0	2285	0	8	0	30		1	16	40	64	3	2	0	4	5	5	0	0	0	0	0	0	0	1	0	0	Abdomen - HBP	gas	8	12	10
3	54	Male	68.5	0	0	1710	0	8	0	0		0	16	40	64	4	3	2	7	7	7	0	0	1	0	1	0	1	0	0	0	Abdomen - CRT	tiva	30	24	49
2	78	Female	63.5	0	0	628.05	100	1	0	0	PARACETAMOL 1000MG	1	20	44	#NULL!	0	0	#NULL!	7	5	#NULL!	1	0	0	0	0	0	0	1	0	0	Abdomen - CRT	tiva	3	3	#NULL!
1	40	Female	49	0	0	782	0	6	0	15	VOLTAREN 50MG	1	24	#NULL!	#NULL!	0	#NULL!	#NULL!	2	#NULL!	#NULL!	0	0	0	0	0	0	0	0	0	0	Limb	tiva	2	#NULL!	#NULL!
3	71	Male	76.2	0	0	659.03	0	5	0	10		1	20	44	#NULL!	7	1	#NULL!	8	4	#NULL!	0	0	1	0	0	0	0	0	0	0	Abdomen - HBP	gas	18	13	#NULL!
1	59	Male	58	0	0	748.2	150	4.5	26.2	0	PARACETAMOL 1000MG	0	24	#NULL!	#NULL!	0	#NULL!	#NULL!	5	#NULL!	#NULL!	1	0	1	0	1	0	0	0	0	0	Abdomen - CRT	gas	0	#NULL!	#NULL!
3	69	Female	52	0	0	1008	0	6	0	20	PARACETAMOL 1000MG	0	15	#NULL!	#NULL!	2	#NULL!	#NULL!	5	#NULL!	#NULL!	0	0	0	0	0	0	0	0	0	0	Limb	tiva	3	#NULL!	#NULL!
2	76	Female	77	0	0	1150	0	6	0	20	PARACETAMOL 1000MG, VOLTAREN 50MG	0	16	#NULL!	#NULL!	0	#NULL!	#NULL!	1	#NULL!	#NULL!	0	0	0	0	0	0	0	0	0	0	Limb	tiva	1	#NULL!	#NULL!
3	42	Female	91.9	0	0	2080	100	8	0	40	PARACETAMOL 1000MG	1	16	40	#NULL!	1	2	#NULL!	3	5	#NULL!	0	0	0	0	0	0	0	1	0	0	Abdomen - GYN	gas	10	3	#NULL!
2	77	Male	72.3	0	1	4710	0	7	0	0		0	24	48	#NULL!	0	0	#NULL!	3	0	#NULL!	0	0	1	0	1	0	0	0	0	0	Head and Neck	gas	8	3	#NULL!
2	45	Male	60	0	0	3250	0	12	0	25		0	14	38	62	6	6	1	7	8	8	0	0	0	0	0	0	0	0	0	0	Abdomen - HBP	gas	22	22	10
4	73	Male	60	0	1	295	100	3	0	100		0	27	51	#NULL!	3	1	#NULL!	4	2	#NULL!	0	0	0	0	0	0	0	0	0	0	Abdomen - HBP	gas	8	2	#NULL!
3	49	Male	82	0	0	1700	100	13	0	40	PANADOL 1000MG	0	9	33	57	6	2	0	8	8	9	0	0	1	0	1	0	1	0	1	0	Abdomen - HBP	gas	10	80	24
2	55	Female	49.6	0	0	1040	0	10	0	0		1	21	45	#NULL!	2	0	#NULL!	6	3	#NULL!	0	0	0	0	0	0	0	0	0	0	Abdomen - CRT	gas	43	9	#NULL!
2	77	Male	72.3	0	0	0	200	9	0	35		1	14	38	#NULL!	2	2	#NULL!	5	6	#NULL!	0	0	1	0	1	0	0	0	0	0	Head and Neck	gas	12	5	#NULL!
2	61	Female	63.5	0	0	752.08	100	6	0	10		0	23	#NULL!	#NULL!	4	#NULL!	#NULL!	5	#NULL!	#NULL!	0	0	0	1	1	1	0	0	0	0	Abdomen - GYN	gas	11.01	#NULL!	#NULL!
2	63	Female	56	0	0	2140	0	7	0	15		0	29	#NULL!	#NULL!	0	#NULL!	#NULL!	0	#NULL!	#NULL!	0	0	0	0	0	0	0	0	0	0	ZBreast	tiva	1	#NULL!	#NULL!
3	67	Female	70	0	0	2016	100	7.5	0	15	PANADOL 1000MG	0	21	#NULL!	#NULL!	0	#NULL!	#NULL!	0	#NULL!	#NULL!	0	0	0	0	1	1	0	0	0	0	ZBreast	tiva	0	#NULL!	#NULL!
1	45	Female	67.1	0	0	75	0	6	0	0		0	20	44	#NULL!	2	0	#NULL!	4	1	#NULL!	0	0	0	0	1	0	1	0	0	0	Abdomen - GYN	gas	15	0.66	#NULL!
1	21	Male	45	0	0	1190	0	7	0	30		0	30	54	#NULL!	0	0	#NULL!	8	7	#NULL!	0	0	1	0	1	0	1	0	0	0	Abdomen - CRT	gas	43	3	#NULL!
3	37	Female	50	0	0	908	100	8	0	0	PANADOL 850MG	0	20	44	68	6	8	6	8	9	7	0	0	1	0	1	0	1	1	0	0	Spine	gas	18	10	8
3	70	Male	87.1	0	0	2970	0	10	0	0		0	16	40	64	4	4	1	5	7	4	1	0	0	0	0	0	1	0	0	0	Abdomen - HBP	tiva	13	20	16
2	61	Female	61.2	0	0	879.21	0	8	0	30		1	21	#NULL!	#NULL!	2	#NULL!	#NULL!	5	#NULL!	#NULL!	0	0	1	0	1	0	0	0	0	0	Head and Neck	tiva	5	#NULL!	#NULL!
2	50	Female	47.3	0	0	902.01	150	6	0	0		1	22	#NULL!	#NULL!	0	#NULL!	#NULL!	1	#NULL!	#NULL!	0	0	1	0	0	0	0	0	0	0	Abdomen - URO	gas	2	#NULL!	#NULL!
3	82	Female	67	0	0	4220	0	14	0	0		0	13	37	#NULL!	1	0	#NULL!	1	2	#NULL!	0	0	1	0	1	0	1	0	0	0	Abdomen - CRT	gas	2	1	#NULL!
3	67	Male	79.3	0	0	0	1930.83	15	0	50		0	12	36	#NULL!	0	1	#NULL!	2	2	#NULL!	0	0	0	0	0	0	1	0	0	0	Abdomen - HBP	gas	0	5	#NULL!
2	30	Female	41	0	0	1153.25	0	6	0	20		1	28	#NULL!	#NULL!	4	#NULL!	#NULL!	7	#NULL!	#NULL!	0	0	0	0	0	0	0	0	0	0	Abdomen - GYN	tiva	1	#NULL!	#NULL!
3	69	Female	35	0	0	262.5	175	0	0	0		1	12	36	60	2	2	2	3	3	3	0	0	1	0	0	0	0	0	0	0	Abdomen - CRT	gas	11	5	6
2	41	Male	68	0	0	7760	0	15	0	45		0	17	41	70	3	3	0	4	4	3	0	0	0	0	0	1	1	0	0	0	Abdomen - HBP	tiva	30	19	28
3	57	Male	57.6	0	0	464.8	0	4	0	20		0	10	34	68	3	1	2	9	7	6	0	0	1	0	1	0	0	1	0	0	Abdomen - other	gas	9	16	18
1	43	Female	71	0	0	1730	100	9	0	0	PARACETAMOL 1000MG	0	16	#NULL!	#NULL!	4	#NULL!	#NULL!	6	#NULL!	#NULL!	0	0	0	0	0	0	0	0	0	0	Abdomen - GYN	gas	8	#NULL!	#NULL!
1	33	Female	55	0	0	771.1	100	4	0	0	PARACETAMOL 900MG	0	20	#NULL!	#NULL!	4	#NULL!	#NULL!	7	#NULL!	#NULL!	0	0	0	0	0	0	0	0	0	0	Abdomen - GYN	gas	4	#NULL!	#NULL!
1	49	Male	79.5	0	0	0	0	7.5	0	10	KETOROLAC 30MG	0	15	39	63	1	3	3	2	3	10	1	0	0	1	1	0	1	0	0	0	Limb	gas	12	1	11
3	51	Female	35	0	0	1000.62	75	5	0	25		0	14	38	62	4	2	2	7	6	6	0	0	0	0	1	1	1	1	0	0	Abdomen - HBP	gas	15.4	28.7	30.8
3	73	Female	55	0	0	684.75	100	5	0	0	PANADOL 1000MG	0	31	55	#NULL!	2	2	#NULL!	10	5	#NULL!	0	0	0	0	1	1	1	1	0	0	Abdomen - HBP	gas	4	1	#NULL!
3	55	Male	87	0	0	0	100	5	0	40		0	12	36	60	0	0	0	4	4	1	1	1	1	0	1	0	0	0	0	0	Abdomen - URO	gas	9	2	0
3	90	Male	74	0	0	521.1	0	5	0	0	PANADOL 1000MG	0	16	40	64	0	0	0	7	7	7	0	0	1	0	1	1	1	1	0	0	Abdomen - CRT	gas	16.02	27.25	4
1	48	Female	54	0	0	1030	0	6	0	20	PANADOL 1000MG	1	27	#NULL!	#NULL!	1	#NULL!	#NULL!	3	#NULL!	#NULL!	0	0	0	0	1	0	0	0	0	0	Abdomen - UGI	gas	2	#NULL!	#NULL!
2	63	Female	41.2	0	0	424.36	0	4.5	0	10		1	24	#NULL!	#NULL!	0	#NULL!	#NULL!	2	#NULL!	#NULL!	0	0	0	0	1	0	0	0	0	0	Abdomen - UGI	gas	1	#NULL!	#NULL!
2	59	Male	62.6	0	0	3590	0	15	0	60		1	14	#NULL!	#NULL!	0	#NULL!	#NULL!	2	#NULL!	#NULL!	0	0	1	0	1	0	0	0	0	0	Abdomen - VAS	tiva	1.5	#NULL!	#NULL!
3	45	Female	83.5	0	0	1320	0	6	0	30		0	22	46	#NULL!	1	0	#NULL!	5	3	#NULL!	1	0	0	0	1	0	0	0	0	0	Abdomen - GYN	tiva	14	0	#NULL!
2	48	Female	57	0	0	1440	0	10	0	20		0	16	40	64	0	0	0	5	4	0	0	0	1	0	0	0	1	1	0	0	Abdomen - HBP	gas	6	4	1
3	49	Female	80	0	0	1300	100	11	0	30		1	17	39	#NULL!	8	0	#NULL!	10	4	#NULL!	0	0	0	1	1	1	0	0	0	0	Abdomen - GYN	tiva	9	3	#NULL!
2	69	Female	55	0	0	1380	0	9	0	0		1	20	44	#NULL!	4	2	#NULL!	5	7	#NULL!	0	0	1	0	1	0	0	0	0	0	Abdomen - GYN	gas	6.96	0	#NULL!
1	60	Male	74.2	0	0	2370	0	7.5	0	0		0	17	41	#NULL!	3	3	#NULL!	8	4	#NULL!	1	0	1	0	1	0	1	0	0	0	Abdomen - CRT	gas	27.37	5.63	#NULL!
3	57	Female	48.3	0	0	736.58	0	2	0	0		0	26	50	#NULL!	3	0	#NULL!	6	2	#NULL!	0	0	0	0	1	1	1	0	0	0	Abdomen - HBP	gas	40	9	#NULL!
1	44	Female	50.5	0	0	3230	100	10	0	0		0	26	50	#NULL!	3	3	#NULL!	5	5	#NULL!	1	0	1	0	0	1	0	1	0	0	Abdomen - HBP	gas	8	2.4	#NULL!
3	58	Female	68.7	0	0	346	0	7	0	108		0	31	#NULL!	#NULL!	0	#NULL!	#NULL!	2	#NULL!	#NULL!	1	1	1	0	1	0	0	1	0	0	ZBreast	gas	2	#NULL!	#NULL!
3	71	Female	45	0	0	1920	100	12	0	25	PANADOL 700MG	0	18	42	66	10	8	3	10	10	5	1	0	1	0	1	1	1	1	0	0	Abdomen - URO	gas	41	32.48	32.52
2	43	Female	90	0	0	3360	0	3	0	30	VOLTAREN 75MG, PANADOL 1000MG	0	24	#NULL!	#NULL!	0	#NULL!	#NULL!	6	#NULL!	#NULL!	0	0	0	1	1	0	0	0	0	0	Abdomen - GYN	tiva	18	#NULL!	#NULL!
2	78	Female	53.6	0	0	1310	0	0	0	20		0	20	44	68	2	5	4	4	8	7	0	0	0	0	1	1	1	0	0	0	Abdomen - GYN	gas	#NULL!	#NULL!	#NULL!
2	78	Female	50	0	1	2100	100	10	0	0		0	15	39	63	#NULL!	1	1	#NULL!	4	2	0	0	0	0	0	0	0	0	0	0	Head and Neck	gas	#NULL!	#NULL!	0
3	74	Female	48	0	0	4000	0	9	0	40	PANADOL 1000MG	0	15	39	63	2	0	0	6	3	3	1	0	1	0	1	0	1	1	0	0	Abdomen - HBP	tiva	10	21	14
3	67	Male	40	0	0	1260	0	9	0	15	PANADOL 600MG	0	17	41	65	1	1	2	2	4	4	0	0	1	0	1	0	0	0	1	0	Head and Neck	gas	7.4	6.6	8
3	35	Female	55.7	0	0	2755	0	10	60.07	35		0	22	46	70	3	2	1	7	3	2	0	0	0	0	0	0	1	0	0	0	Abdomen - HBP	gas	14	3	2
3	77	Female	60	0	0	262.8	0	10	0	30		0	18	42	#NULL!	0	0	#NULL!	1	1	#NULL!	0	0	0	0	0	0	1	0	0	0	Limb	gas	0	1	#NULL!
1	53	Female	48	0	0	742.08	100	6	0	20		1	9	33	#NULL!	1	4	#NULL!	2	5	#NULL!	1	0	0	0	1	0	0	0	0	0	Abdomen - CRT	gas	8	4	#NULL!
2	55	Male	65	0	0	2260	100	9	0	40		0	28	52	76	1	3	2	3	7	4	0	0	0	0	0	0	0	0	0	0	Abdomen - HBP	gas	1	2	11
3	81	Male	63	0	0	0	434.4	3	0	0		1	18	42	66	1	2	2	8	6	7	0	0	0	0	1	1	0	1	0	0	Abdomen - UGI	tiva	42	33	13
3	50	Male	65	0	0	3770	0	8	0	0		0	21	45	69	6	2	1	3	3	2	0	0	1	0	1	0	0	0	0	0	Head and Neck	gas	21	6	3
1	45	Female	60	0	0	3670	0	15	0	50		1	24	48	#NULL!	2	0	#NULL!	5	3	#NULL!	0	0	0	0	0	0	1	0	0	0	Abdomen - HBP	tiva	0	2	#NULL!
3	60	Female	49	0	0	2730	100	6	0	20		0	20	44	#NULL!	0	0	#NULL!	5	4	#NULL!	0	0	1	0	0	0	0	0	0	0	Abdomen - CRT	tiva	0	6	#NULL!
2	62	Male	69.2	0	0	1220	100	6	0	20		0	16	40	#NULL!	2	2	#NULL!	5	3	#NULL!	0	0	1	0	0	0	0	0	0	0	Abdomen - HBP	gas	0	13	#NULL!
2	82	Male	52	0	0	0	318	0	0	0		1	21	#NULL!	#NULL!	0	#NULL!	#NULL!	1	#NULL!	#NULL!	0	0	1	0	1	0	0	0	0	0	Abdomen - UGI	tiva	1	#NULL!	#NULL!
2	81	Male	65.4	0	0	3110	0	8	0	0		1	21	45	#NULL!	0	0	#NULL!	2	1	#NULL!	0	0	1	0	1	0	0	0	0	0	Abdomen - CRT	tiva	13	1	#NULL!
3	33	Female	62	0	0	1180	0	10	0	40	PANADOL 1000MG, VOLTAREN 50MG	0	33	46	#NULL!	3	1	#NULL!	5	4	#NULL!	1	1	1	0	1	0	0	1	0	0	Abdomen - GYN	tiva	23	0	#NULL!
3	75	Female	42	0	0	0	848.4	6	0	20		0	18	42	#NULL!	1	1	#NULL!	3	3	#NULL!	1	0	1	0	0	0	0	1	0	0	Abdomen - GYN	tiva	6	3	#NULL!
2	63	Male	73.4	0	0	3300	100	12	0	0		1	18	42	66	4	3	1	6	7	5	1	0	1	0	1	0	0	0	0	0	Abdomen - URO	gas	14	14	6
3	70	Male	65	0	0	25	0	6	0	20	PANADOL 1000MG	0	11	35	#NULL!	0	4	#NULL!	6	5	#NULL!	0	0	1	0	1	0	0	1	0	0	Spine	tiva	1	3	#NULL!
2	43	Female	64	0	0	816	100	8	0	0		1	9	33	57	5	6	3	6	10	8	0	0	1	0	1	0	1	0	0	0	Abdomen - other	gas	31.5	55.5	28.5
3	48	Female	54.4	0	1	5530	0	10	0	20		0	7	31	55	#NULL!	#NULL!	0	#NULL!	#NULL!	0	0	0	1	0	1	0	0	0	0	0	Head and Neck	tiva	#NULL!	#NULL!	#NULL!
3	85	Female	62.7	0	0	2050	0	6	0	50	PANADOL 1000MG	0	19	43	67	5	6	2	10	8	7	0	0	1	0	1	1	1	0	0	0	Spine	gas	3	1	4
3	63	Female	107	0	0	4940	100	4.5	0	20	PANADOL 1000MG	0	18	42	66	7	2	5	10	8	6	1	0	0	0	0	0	1	1	0	0	Abdomen - HBP	tiva	28	47	-3
2	58	Male	68.3	0	0	1730	0	6	0	35		0	24	48	72	5	3	2	8	7	5	1	0	1	0	0	0	0	0	0	0	Abdomen - HBP	gas	16	21	9
2	80	Male	58.2	0	0	364.33	0	4	0	10		0	21	#NULL!	#NULL!	1	#NULL!	#NULL!	2	#NULL!	#NULL!	0	0	1	0	1	0	0	0	0	0	Abdomen - CRT	gas	4.58	#NULL!	#NULL!
3	88	Female	52	0	0	1830	0	7	31.27	20		0	22	#NULL!	#NULL!	2	#NULL!	#NULL!	3	#NULL!	#NULL!	0	0	0	0	0	1	0	0	0	0	Abdomen - HBP	tiva	1	#NULL!	#NULL!
3	56	Male	73	0	0	2670	0	0	0	0		1	18	42	66	3	1	1	6	5	2	0	0	0	0	0	0	1	1	0	0	Abdomen - VAS	gas	17	16	4
3	72	Male	65	0	0	0	0	6	0	30	PANADOL 1000MG	0	20	44	#NULL!	0	1	#NULL!	6	4	#NULL!	0	0	1	0	1	0	0	0	0	0	Abdomen - CRT	gas	7	1	#NULL!
1	51	Female	49	0	0	2960	0	10	69.13	0	PARACETAMOL 750MG	1	24	48	72	1	1	1	3	3	3	0	0	0	0	1	0	1	0	0	0	ZBreast	tiva	6	4	3
2	60	Male	82.5	0	0	1560	0	10	0	20		1	22	46	70	2	6	1	4	10	3	0	0	1	0	1	0	1	0	0	0	Abdomen - HBP	gas	33	31	1
2	82	Male	38	0	0	712.12	100	5	0	0		1	13	37	61	2	0	0	8	5	2	0	0	0	0	0	0	0	0	0	0	Abdomen - HBP	gas	5	4	3
3	67	Female	48	0	0	0	100	6	0	0		0	19	33	57	3	5	3	10	7	7	0	0	0	0	0	0	0	0	0	0	Limb	gas	6	10	11
3	73	Male	88	0	0	5910	0	6	0	0		0	43	67	91	0	0	2	5	3	3	0	0	0	0	0	0	1	0	0	0	Abdomen - URO	gas	12	13	2
3	72	Male	69.5	0	0	3240	0	12	0	30		0	17	41	65	0	0	0	4	4	2	0	0	1	0	0	0	0	0	0	0	Abdomen - HBP	gas	14	29.23	16
3	65	Female	41	0	0	799.6	100	3	0	30	PANADOL 600MG	0	30	54	78	0	3	0	8	3	6	0	0	1	0	0	0	0	0	1	0	Abdomen - CRT	gas	47	46	6
3	83	Male	50	0	0	0	100	5	0	20		1	6	30	54	5	3	0	9	5	4	0	0	1	0	1	0	0	0	0	0	Abdomen - other	gas	8.06	14	7
2	49	Male	80	0	0	0	0	7.5	0	15	PANADOL 1000MG	0	24	48	72	1	1	4	8	6	5	0	0	1	0	1	0	1	0	0	0	Limb	gas	11	9	11
2	49	Male	68	0	1	5500	0	9	0	0	PANADOL 1000MG	0	15	37	63	#NULL!	2	5	#NULL!	4	7	0	0	1	0	1	0	1	0	0	0	Spine	tiva	#NULL!	#NULL!	5
2	47	Female	61.5	0	0	1460	0	8	0	0		1	20	44	#NULL!	4	0	#NULL!	8	4	#NULL!	0	0	1	1	1	0	0	0	0	0	Abdomen - GYN	tiva	20	3	#NULL!
1	28	Female	41	0	0	4300	0	15	0	50		0	20	44	#NULL!	1	2	#NULL!	2	4	#NULL!	1	1	0	0	0	1	0	0	0	0	Abdomen - HBP	tiva	10	3	#NULL!
2	80	Female	55	0	0	0	0	6	0	10		0	16	40	64	5	5	0	6	7	2	0	0	1	0	1	0	0	0	0	0	Abdomen - HBP	gas	12	2	5
2	51	Female	44.6	0	0	3700	0	15	0	50	PANADOL 1000MG	0	16	40	64	5	5	0	7	7	4	1	0	1	0	1	0	0	0	0	0	Head and Neck	tiva	14	13	13
2	57	Male	59	0	0	1000	100	7.5	0	0		1	19	43	67	0	2	4	8	5	6	0	0	1	0	1	1	1	0	0	0	Abdomen - URO	gas	21	25	16
3	62	Female	40.3	0	0	1460	0	7.5	0	40		1	18	42	#NULL!	0	2	#NULL!	4	4	#NULL!	0	0	0	0	1	0	1	1	0	0	Spine	gas	13	4	#NULL!
2	32	Female	48	0	0	1320	0	5	0	0		1	16	#NULL!	#NULL!	3	#NULL!	#NULL!	6	#NULL!	#NULL!	1	0	1	0	1	0	0	1	0	0	Abdomen - GYN	tiva	3	#NULL!	#NULL!
3	83	Male	55	0	0	628.5	0	5	0	0		0	29	53	#NULL!	3	0	#NULL!	5	2	#NULL!	1	1	1	0	1	0	0	1	0	0	Abdomen - CRT	gas	32	1	#NULL!
4	61	Male	99	0	0	2700	0	9	0	0		0	20	44	#NULL!	0	0	#NULL!	1	1	#NULL!	0	0	0	0	0	0	0	0	0	0	Abdomen - HBP	gas	#NULL!	#NULL!	#NULL!
2	74	Male	65	0	0	1410	0	6	0	20		0	27	#NULL!	#NULL!	3	#NULL!	#NULL!	5	#NULL!	#NULL!	0	0	0	0	1	1	0	0	0	0	Abdomen - URO	tiva	11	#NULL!	#NULL!
1	43	Female	53	0	0	2820	0	7	0	40	VOLTAREN 50MG	1	23	#NULL!	#NULL!	3	#NULL!	#NULL!	6	#NULL!	#NULL!	0	0	0	0	1	0	1	0	0	0	ZBreast	tiva	1	#NULL!	#NULL!
3	80	Female	55.9	0	0	367.82	50	2	0	0		0	16	40	#NULL!	8	4	#NULL!	10	7	#NULL!	0	0	1	0	1	1	1	1	0	0	Limb	gas	8	6	#NULL!
3	55	Male	69.2	0	0	1760	150	7	0	0		1	14	38	62	4	3	2	8	7	6	0	0	1	0	1	0	0	1	0	0	Abdomen - UGI	gas	14	23	5
2	20	Male	72.3	0	0	1820	0	12	0	30		1	18	42	66	2	1	0	7	6	3	0	0	1	0	0	0	1	1	1	0	Abdomen - HBP	gas	22.5	19.5	1.5
2	73	Male	58.3	0	0	2230	0	9	0	25		0	22	46	#NULL!	0	0	#NULL!	3	3	#NULL!	0	0	1	0	0	0	1	0	0	0	Abdomen - HBP	gas	18	7	#NULL!
2	57	Male	72	0	0	5590	0	15	0	50		0	18	42	#NULL!	4	3	#NULL!	7	5	#NULL!	0	0	0	0	0	1	1	0	0	0	Abdomen - HBP	tiva	3	18	#NULL!
4	83	Male	51	0	0	250	0	5	0	0		0	24	48	#NULL!	0	0	#NULL!	3	3	#NULL!	0	0	1	0	1	0	1	0	0	0	Abdomen - VAS	gas	3	2	#NULL!
2	36	Female	51	0	0	1860	0	7	0	0		1	21	46	#NULL!	0	0	#NULL!	4	4	#NULL!	1	0	1	0	1	0	0	1	0	0	Abdomen - CRT	tiva	13	1	#NULL!
3	80	Female	60	0	0	1820	0	5	0	20		0	20	44	#NULL!	0	0	#NULL!	7	5	#NULL!	0	0	1	0	1	0	0	1	0	0	Head and Neck	tiva	14	1	#NULL!
1	55	Male	61.1	0	0	765	0	7	0	20		0	16	#NULL!	#NULL!	0	#NULL!	#NULL!	3	#NULL!	#NULL!	0	0	1	0	0	0	1	1	0	0	Head and Neck	tiva	12	#NULL!	#NULL!
3	84	Female	51	0	0	1190	0	3	0	20		0	18	#NULL!	#NULL!	0	#NULL!	#NULL!	2	#NULL!	#NULL!	1	1	1	0	1	0	1	0	0	0	Limb	gas	10	#NULL!	#NULL!
3	81	Female	40	0	0	454	100	3	0	0		0	15	#NULL!	#NULL!	#NULL!	#NULL!	#NULL!	#NULL!	#NULL!	#NULL!	0	0	1	0	0	0	1	0	0	0	Abdomen - CRT	gas	#NULL!	#NULL!	#NULL!
1	73	Female	50	0	0	832.4	0	8	0	50		1	23	#NULL!	#NULL!	0	#NULL!	#NULL!	5	#NULL!	#NULL!	0	0	0	0	1	0	0	0	0	0	Limb	tiva	1	#NULL!	#NULL!
3	62	Male	54.5	1	0	0	100	7	0	30		0	24	48	72	#NULL!	#NULL!	5	#NULL!	#NULL!	5	0	0	1	0	1	0	1	0	0	0	Limb	gas	18	12	7
3	80	Female	55	0	0	518	100	4	0	0		1	26	#NULL!	#NULL!	0	#NULL!	#NULL!	2	#NULL!	#NULL!	0	0	1	0	1	0	0	0	0	0	Abdomen - other	gas	6	#NULL!	#NULL!
2	76	Male	40	0	0	330	50	3	0	0		0	11	35	#NULL!	2	1	#NULL!	5	3	#NULL!	0	0	1	0	1	0	0	0	0	0	Abdomen - other	gas	2	6	#NULL!
3	66	Male	66	0	0	3360	0	13	0	40		0	15	39	63	2	1	1	5	5	4	0	0	1	0	0	0	1	0	0	0	Abdomen - HBP	gas	16	14	10
4	60	Male	45.8	0	0	0	100	3	0	40		0	19	43	67	0	0	5	7	5	6	0	0	0	0	1	0	1	0	0	0	Limb	gas	38	10	0
3	51	Male	71	0	0	5740	0	0	0	0		0	16	40	64	1	1	0	8	6	5	1	0	0	0	1	1	0	0	0	0	Abdomen - HBP	tiva	10	4.5	0
2	63	Male	46.4	0	0	3660	0	0	0	0		1	15	39	63	1	2	2	3	8	8	0	0	1	0	1	0	0	0	0	0	Abdomen - UGI	tiva	#NULL!	#NULL!	#NULL!
3	66	Female	45	0	0	307.5	0	10.5	0	50		1	15	39	63	7	3	3	9	9	5	0	0	0	0	1	0	1	0	0	0	Spine	gas	1	4	3
2	25	Female	52	0	0	4700	0	9	75	0		0	17	41	#NULL!	0	0	#NULL!	1	4	#NULL!	1	1	1	0	1	0	0	0	0	0	Head and Neck	tiva	4	1	#NULL!
3	89	Male	48	0	0	349.4	0	2	0	10		0	36	60	84	5	1	0	7	7	8	0	0	0	0	1	1	1	0	0	0	Abdomen - HBP	gas	#NULL!	#NULL!	2
2	49	Female	46.9	0	0	0	100	7	0	0		1	20	44	#NULL!	0	2	#NULL!	5	5	#NULL!	1	1	0	0	1	1	1	0	1	0	Abdomen - GYN	gas	12	2	#NULL!
3	79	Male	61.6	0	0	850	100	7.5	0	0		1	17	41	#NULL!	3	2	#NULL!	8	5	#NULL!	0	0	0	0	1	1	0	0	0	0	Abdomen - URO	gas	6	3	#NULL!
3	78	Female	44.9	0	0	489.41	100	10	0	20		0	31	55	#NULL!	0	0	#NULL!	3	2	#NULL!	0	0	1	0	1	0	0	1	0	0	Abdomen - other	gas	8	0	#NULL!
1	39	Female	62	0	0	3150	0	10.5	0	40	PANADOL 1000MG, VOLTAREN 75MG	0	21	45	#NULL!	5	0	#NULL!	7	3	#NULL!	0	0	1	0	1	0	0	0	0	0	Abdomen - GYN	tiva	13	3	#NULL!
2	61	Male	69.4	0	0	2890	0	8	0	0		0	20	44	#NULL!	1	1	#NULL!	3	2	#NULL!	1	0	0	0	0	0	1	1	0	0	Abdomen - HBP	gas	4	3	#NULL!
1	69	Female	59	0	0	5830	0	10	0	0	PANADOL 1000MG	0	18	42	#NULL!	2	0	#NULL!	7	5	#NULL!	1	0	1	0	1	0	0	0	0	0	ZBreast	tiva	9.01	-0.0100002	#NULL!
1	54	Female	54.8	0	0	656.5	50	3	0	0	VOLTAREN 50MG	0	19	#NULL!	#NULL!	0	#NULL!	#NULL!	5	#NULL!	#NULL!	0	0	0	0	1	0	1	0	0	0	Abdomen - GYN	gas	11	#NULL!	#NULL!
2	77	Male	60	0	0	800	50	6	0	25	PANADOL 1000MG	1	22	46	#NULL!	5	3	#NULL!	7	5	#NULL!	0	0	1	0	1	0	0	1	0	0	Abdomen - CRT	gas	9	3	#NULL!
2	57	Male	72	0	0	2700	0	10	0	50		0	24	48	#NULL!	0	0	#NULL!	3	2	#NULL!	0	0	0	0	0	0	1	0	0	0	Abdomen - HBP	tiva	7	2	#NULL!
3	85	Male	44.4	0	1	2070	0	9	0	0		1	20	44	#NULL!	0	0	#NULL!	2	3	#NULL!	0	0	0	0	0	0	0	0	0	0	Abdomen - VAS	tiva	#NULL!	#NULL!	#NULL!
3	65	Female	80	0	0	1280	0	12	0	50		1	18	#NULL!	#NULL!	3	#NULL!	#NULL!	7	#NULL!	#NULL!	0	0	0	0	0	0	0	0	0	0	Limb	gas	6	#NULL!	#NULL!
3	72	Male	69.1	0	0	2140	0	10	0	20		0	17	41	#NULL!	2	0	#NULL!	4	7	#NULL!	0	0	1	0	1	0	0	0	0	0	Abdomen - CRT	gas	5	6	#NULL!
2	48	Male	72	0	0	3530	0	8	0	30		0	24	#NULL!	#NULL!	3	#NULL!	#NULL!	8	#NULL!	#NULL!	0	0	0	0	0	0	0	0	0	0	Spine	tiva	12	#NULL!	#NULL!
2	88	Female	68	0	0	0	100	5	0	0		1	17	#NULL!	#NULL!	0	#NULL!	#NULL!	2	#NULL!	#NULL!	0	0	0	0	0	0	0	1	0	0	Abdomen - CRT	gas	7	#NULL!	#NULL!
2	45	Female	69	0	0	910	100	8	0	0		1	24	#NULL!	#NULL!	0	#NULL!	#NULL!	5	#NULL!	#NULL!	0	0	0	0	0	0	0	1	0	0	Abdomen - GYN	gas	10	#NULL!	#NULL!
1	23	Male	49.5	0	0	1420	0	5	0	20	DICLOFENAC 50MG	0	26	#NULL!	#NULL!	0	#NULL!	#NULL!	3	#NULL!	#NULL!	0	0	0	0	0	0	0	0	0	0	Limb	tiva	20	#NULL!	#NULL!
2	46	Female	64	0	0	1010	100	6	0	0		0	24	36	#NULL!	5	5	#NULL!	9	8	#NULL!	1	0	1	0	0	0	0	0	1	0	Abdomen - GYN	gas	8	4	#NULL!
2	46	Male	78.9	0	0	1580	100	8	0	0		1	23	47	71	2	2	2	8	7	7	0	0	1	0	0	0	1	0	0	0	Abdomen - HBP	gas	11	3	15
3	69	Male	56.5	0	0	2305	0	15	0	0		0	15	39	73	5	5	5	5	8	6	0	0	1	0	1	0	1	0	0	0	Head and Neck	tiva	2	18	15
2	64	Female	35.6	0	0	2520	100	4.5	0	20		0	19	43	67	5	5	5	7	7	7	1	0	1	0	1	0	0	1	0	0	Abdomen - HBP	gas	28.02	13	6.98
2	67	Male	65	0	0	1740	75	10	0	20		1	30	54	78	6	2	1	8	8	4	0	0	1	0	1	0	0	1	0	0	Abdomen - other	gas	39	40	25
3	55	Male	65	1	0	834.6	200	4.5	0	10		0	7	31	54	2	2	1	4	3	5	0	0	0	0	1	0	1	0	0	0	Abdomen - CRT	gas	28.5	75	72.2
3	67	Male	61	0	0	1510	100	6	0	20		1	20	44	#NULL!	#NULL!	#NULL!	#NULL!	#NULL!	#NULL!	#NULL!	0	0	0	0	1	0	0	0	0	0	Abdomen - other	tiva	9	5	#NULL!
3	42	Female	57.6	0	0	1670	0	5	0	0		1	24	48	#NULL!	0	0	#NULL!	3	1	#NULL!	0	1	0	0	0	0	0	0	0	0	Abdomen - GYN	tiva	8	0	#NULL!
3	45	Female	41	0	0	1430	0	4.5	0	0		0	71	45	69	10	8	8	10	10	10	0	0	1	0	0	0	1	1	0	0	Abdomen - HBP	gas	26.97	18.93	17
3	56	Male	83.2	0	0	3070	100	5	0	0		0	21	45	69	2	0	0	4	3	4	0	0	1	0	1	0	0	0	0	0	Abdomen - HBP	tiva	17	23	3
2	67	Female	42	0	0	4955	0	15	0	50		1	19	#NULL!	#NULL!	0	#NULL!	#NULL!	3	#NULL!	#NULL!	0	0	0	0	1	0	0	0	0	1	Abdomen - UGI	tiva	1	#NULL!	#NULL!
2	76	Male	62.4	0	1	3190	0	13	0	0		0	15	39	#NULL!	#NULL!	#NULL!	#NULL!	#NULL!	#NULL!	#NULL!	0	0	1	0	1	0	0	0	0	0	Head and Neck	tiva	#NULL!	#NULL!	#NULL!
3	58	Male	60	0	0	2610	100	7	0	0		0	17	41	#NULL!	0	0	#NULL!	2	6	#NULL!	1	0	0	0	0	1	0	0	0	0	Abdomen - HBP	gas	21	10	#NULL!
3	53	Male	86.7	0	0	3910	0	7.5	0	0		0	15	39	#NULL!	3	0	#NULL!	5	4	#NULL!	0	0	1	0	0	0	1	0	0	0	Abdomen - HBP	gas	10.5	1.5	#NULL!
2	80	Female	42	0	0	1510	100	6	0	20		1	17	41	65	2	2	0	8	5	5	0	0	1	0	1	0	0	0	0	0	Abdomen - CRT	tiva	3	8	7
2	50	Male	65	0	1	1640	0	10	0	0		0	12	#NULL!	#NULL!	#NULL!	#NULL!	#NULL!	#NULL!	#NULL!	#NULL!	0	0	0	0	0	0	1	0	0	0	Abdomen - HBP	gas	#NULL!	#NULL!	#NULL!
3	34	Female	60	0	0	6765	200	19	0	45		1	11	35	59	10	6	#NULL!	10	10	#NULL!	1	1	0	0	1	0	1	1	0	0	Abdomen - GYN	gas	28	38	8
2	54	Female	58	0	0	3380	0	5	0	0		1	24	48	#NULL!	3	0	#NULL!	4	3	#NULL!	0	0	1	0	1	0	0	0	0	0	Abdomen - URO	tiva	1	5	#NULL!
2	32	Female	74.1	0	0	3220	0	4	0	0		1	17	41	#NULL!	2	2	#NULL!	7	5	#NULL!	1	0	1	0	1	1	0	0	0	0	Abdomen - URO	tiva	15	5	#NULL!
2	81	Female	39.9	0	0	800.39	0	3	15.2	0		1	28	52	#NULL!	2	2	#NULL!	5	4	#NULL!	0	0	1	0	1	0	1	0	0	0	Abdomen - CRT	gas	7	1	#NULL!
1	35	Female	74	0	0	0	200	10	0	0		1	11	35	#NULL!	8	2	#NULL!	10	5	#NULL!	0	0	1	0	1	0	0	0	0	0	Abdomen - CRT	gas	17	13	#NULL!
3	63	Male	54.5	0	0	752.1	100	0	0	20	PANADOL 1000MG	0	19	#NULL!	#NULL!	0	#NULL!	#NULL!	3	#NULL!	#NULL!	0	0	1	0	0	0	0	0	0	0	TRAUMA	gas	3	#NULL!	#NULL!
2	64	Male	62.9	0	0	2290	0	6	0	0		0	20	44	#NULL!	0	0	#NULL!	5	2	#NULL!	0	0	1	0	0	0	0	0	0	0	Abdomen - HBP	gas	8	6	#NULL!
2	36	Male	74	0	0	1170	0	7.5	0	0		0	16	40	#NULL!	3	0	#NULL!	7	3	#NULL!	0	0	1	0	0	0	0	0	0	0	Abdomen - HBP	gas	15	7.5	#NULL!
3	73	Female	40	0	0	4320	50	0	0	0		0	21	45	69	0	5	0	2	6	2	0	0	0	0	1	0	1	0	0	0	Abdomen - UGI	tiva	#NULL!	#NULL!	#NULL!
3	76	Male	48	0	0	1210	0	10.5	0	50		0	13	37	61	0	2	1	3	5	6	0	0	1	0	1	0	0	0	0	0	Head and Neck	tiva	2	6	11
3	44	Male	74	0	0	1340	100	0	0	0		1	24	48	72	2	0	0	9	2	2	0	0	0	0	1	1	1	0	0	0	Abdomen - CRT	tiva	25	10	4
3	46	Female	70	0	0	1100	100	8	0	30		0	30	#NULL!	#NULL!	0	#NULL!	#NULL!	5	#NULL!	#NULL!	0	0	1	0	0	0	0	0	0	0	Spine	gas	4	#NULL!	#NULL!
2	43	Female	69	0	0	1190	100	0	0	0		1	20	44	#NULL!	6	0	#NULL!	7	1	#NULL!	0	0	1	0	0	0	0	0	0	0	Abdomen - GYN	gas	6	0	#NULL!
3	60	Male	72.5	0	0	1650	100	13.5	0	20		0	20	44	68	7	7	0	8	9	5	0	0	0	0	1	1	0	0	0	0	Limb	gas	16	5	4
2	53	Male	66.6	0	0	1920	0	10	0	20		0	19	43	#NULL!	7	3	#NULL!	8	5	#NULL!	1	1	0	0	0	0	0	0	0	0	Abdomen - HBP	gas	23	5	#NULL!
3	60	Female	60	0	0	0	0	0	0	0		0	24	48	#NULL!	5	0	#NULL!	10	8	#NULL!	0	0	1	0	1	1	0	0	0	0	Spine	gas	12	3	#NULL!
3	91	Female	45	0	0	1010	50	6	0	20		1	18	#NULL!	#NULL!	0	#NULL!	#NULL!	0	#NULL!	#NULL!	0	0	0	0	0	0	1	0	0	0	Abdomen - CRT	gas	3	#NULL!	#NULL!
3	66	Male	40	0	0	599.6	120	6	0	15		1	19	43	#NULL!	3	0	#NULL!	6	3	#NULL!	1	0	1	0	1	0	0	0	0	0	Abdomen - CRT	gas	6.4	4	#NULL!
3	76	Male	65	0	0	3150	0	5	0	20		0	16	#NULL!	#NULL!	2	#NULL!	#NULL!	3	#NULL!	#NULL!	0	0	0	0	1	1	0	0	0	0	Spine	tiva	2	#NULL!	#NULL!
3	50	Female	38.2	0	0	1530	150	8	0	0		0	16	40	#NULL!	1	3	#NULL!	3	4	#NULL!	0	0	1	0	1	0	0	0	0	0	Abdomen - HBP	gas	9	1	#NULL!
2	58	Female	50	0	0	1435	0	6	0	20		0	19	43	67	10	0	0	10	5	10	1	1	0	0	1	0	1	0	0	0	Abdomen - HBP	gas	5	10.5	10.5
2	44	Female	70.2	0	0	4045	0	6	0	35		1	18	34	#NULL!	6	4	#NULL!	6	5	#NULL!	0	0	1	1	1	0	0	1	0	0	Abdomen - GYN	tiva	17	0	#NULL!
2	52	Male	74	0	0	1740	100	10	0	15		1	29	63	#NULL!	1	1	#NULL!	7	8	#NULL!	0	0	1	0	1	0	1	0	0	0	Abdomen - HBP	gas	33	9	#NULL!
2	51	Female	53	0	0	1870	0	7.5	0	30		1	19	43	#NULL!	6	1	#NULL!	7	3	#NULL!	0	0	0	0	1	0	1	0	0	0	Abdomen - GYN	tiva	12	2	#NULL!
3	69	Male	57	0	0	4790	200	9	0	0	PANADOL 1000MG	1	15	39	63	4	4	5	10	10	8	0	0	1	0	1	1	1	0	0	0	Head and Neck	tiva	3	33	10
3	69	Female	44	0	0	446	0	4	0	50.42		0	18	42	#NULL!	0	0	#NULL!	2	3	#NULL!	0	0	0	0	1	0	1	0	0	0	ZBreast	gas	6	0	#NULL!
2	75	Female	56	0	0	2530	0	6	0	30		1	21	45	#NULL!	5	3	#NULL!	7	5	#NULL!	1	0	0	0	1	1	1	1	0	0	Abdomen - GYN	tiva	8	0	#NULL!
3	64	Female	61	0	0	1360	100	8	0	0		1	20	44	68	3	1	1	10	9	10	1	0	1	0	1	0	0	0	0	0	Abdomen - URO	gas	19	18	16.44
2	39	Male	62	0	0	1440	0	2	0	0		0	20	44	68	0	0	0	2	0	0	0	0	0	0	1	1	1	0	0	0	ENDOCRINE	tiva	#NULL!	#NULL!	#NULL!
3	68	Female	52	0	0	1240	0	5	0	25		0	14	38	62	1	2	1	3	5	3	1	0	1	0	1	0	0	1	0	0	Abdomen - UGI	gas	6	4	2
2	67	Female	63	0	0	3300	0	0	0	0		1	21	45	69	0	0	0	0	5	7	0	0	0	0	1	0	0	0	0	0	Abdomen - UGI	tiva	#NULL!	#NULL!	#NULL!
2	54	Male	73	0	0	1270	100	7.5	0	20		1	32	56	80	0	4	4	5	6	6	0	0	1	0	0	0	0	0	0	0	Abdomen - HBP	gas	53	21	14
2	42	Female	47.9	0	0	1530	0	4.5	0	2	PANADOL 500MG	0	16	40	#NULL!	4	4	#NULL!	6	6	#NULL!	1	0	1	0	1	0	1	1	0	0	ENDOCRINE	tiva	11	4	#NULL!
2	70	Male	58.6	0	0	1760	0	6	0	10		0	20	44	68	0	2	0	6	8	7	0	0	1	0	0	0	0	0	0	0	Abdomen - HBP	gas	26	9	5
2	56	Female	45	0	0	1230	0	4	0	0	PANADOL 1000MG	0	22	46	#NULL!	2	1	#NULL!	10	5	#NULL!	1	1	1	0	1	0	0	0	0	0	Abdomen - CRT	tiva	12	1	#NULL!
3	70	Male	60	0	0	2930	0	8	0	30		1	18	42	66	0	0	#NULL!	5	4	#NULL!	0	0	1	0	0	0	0	0	0	0	Abdomen - CRT	tiva	5	14	#NULL!
2	64	Female	49	0	0	2005	0	10	0	50		1	24	48	#NULL!	0	1	#NULL!	8	3	#NULL!	1	1	1	0	0	1	1	0	0	0	Abdomen - HBP	tiva	10	4	#NULL!
2	55	Male	56	0	0	2335	0	13	0	30		0	10	34	58	3	2	0	5	8	1	0	0	1	0	0	0	0	0	0	0	Abdomen - HBP	gas	7	15	2
1	33	Female	52.3	0	0	709.61	100	10	0	30		1	22	#NULL!	#NULL!	3	#NULL!	#NULL!	3	#NULL!	#NULL!	0	0	0	0	0	0	0	0	0	0	PLASTIC & RECONSTRUCTION	gas	3	#NULL!	#NULL!
3	84	Male	50	0	0	223.5	100	3	0	30		1	27	51	75	3	1	0	5	4	2	0	0	1	0	0	0	1	0	0	0	Abdomen - other	gas	6	10	5
1	38	Female	52.5	0	0	0	0	5	0	0		0	18	32	#NULL!	5	0	#NULL!	7	1	#NULL!	1	0	0	0	0	0	0	1	0	0	Abdomen - GYN	gas	8	0	#NULL!
3	84	Female	46.5	0	0	857.46	0	5	0	0		0	12	36	#NULL!	0	0	#NULL!	5	3	#NULL!	0	0	1	0	1	0	0	0	0	0	Abdomen - CRT	tiva	8	4	#NULL!
2	70	Female	61	0	0	1700	0	6	0	0	KETOROLAC 15MG	0	18	42	66	2	1	1	4	7	3	0	0	1	0	1	0	0	1	0	0	Abdomen - CRT	tiva	12	10	2
2	66	Female	48.5	0	0	3290	0	6	0	0	PANADOL 1000MG	0	66	90	114	2	0	0	6	3	5	0	0	0	0	0	0	0	0	0	0	Abdomen - HBP	tiva	10	11	7
2	68	Male	58.6	0	0	1990	0	10	35.93	20		1	20	44	68	7	0	0	9	8	5	0	0	1	0	1	0	1	0	0	0	Abdomen - HBP	gas	23	40	43
2	67	Male	48.5	0	0	428.75	100	5	0	15	PARACETAMOL 1000MG	0	12	36	60	3	2	1	7	7	8	0	0	1	0	1	0	1	1	0	0	Abdomen - other	gas	15	31	24
1	44	Female	57	0	0	1310	0	6	0	10	PARACETAMOL 850MG	0	16	40	#NULL!	3	2	#NULL!	5	3	#NULL!	1	0	0	1	0	1	1	0	1	0	Abdomen - GYN	gas	38	2	#NULL!
2	69	Female	60.1	0	0	2250	150	7	0	0		0	24	48	72	0	0	0	10	9	8	1	0	1	0	1	0	1	1	0	0	Abdomen - HBP	gas	17	6	6
2	62	Male	47	0	0	1360	200	5	0	20		0	20	44	68	0	0	7	8	5	7	0	0	1	0	1	0	1	0	0	0	Abdomen - HBP	gas	24	27	18
3	68	Male	120	0	0	889.2	0	12	120	50	PARACETAMOL 1000MG	1	19	43	67	3	2	2	4	4	4	0	0	0	0	1	1	1	1	0	0	Spine	gas	14	7	3
3	71	Female	85	0	1	1590	0	10	0	40		1	14	38	62	#NULL!	0	5	#NULL!	7	7	0	0	0	0	1	1	1	0	0	0	Spine	gas	#NULL!	#NULL!	#NULL!
2	59	Male	80	0	0	4580	0	10	0	50	PARACETAMOL 1000MG	1	16	40	#NULL!	0	1	#NULL!	2	2	#NULL!	0	0	0	0	0	0	1	1	0	0	Abdomen - CRT	tiva	8	0	#NULL!
2	45	Male	80	0	0	1330	100	7.5	0	0	PARACETAMOL 1000MG	1	20	#NULL!	#NULL!	1	#NULL!	#NULL!	3	#NULL!	#NULL!	0	0	0	0	0	0	0	0	0	0	Limb	tiva	0	#NULL!	#NULL!
2	68	Female	43.3	0	0	747.13	0	7	0	0		0	20	44	#NULL!	8	1	#NULL!	10	3	#NULL!	0	0	1	0	0	0	1	0	0	0	Abdomen - HBP	gas	6	3	#NULL!
3	75	Female	56	0	0	741.24	75	4.5	0	10		0	18	42	#NULL!	3	0	#NULL!	6	4	#NULL!	0	0	1	0	1	0	1	0	0	0	Abdomen - GYN	gas	13	1	#NULL!
1	45	Female	55	0	0	1710	100	4.5	0	20		1	21	45	#NULL!	2	1	#NULL!	5	5	#NULL!	0	0	0	1	1	1	1	1	0	0	Abdomen - GYN	gas	29	3	#NULL!
2	81	Male	56.7	0	0	828	75	5	0	0		0	17	41	#NULL!	0	0	#NULL!	8	3	#NULL!	0	0	0	0	1	1	1	0	0	0	Abdomen - CRT	gas	10	4	#NULL!
3	51	Female	41.5	0	0	1090	0	5	0	0	PANADOL 800MG	0	17	41	#NULL!	3	0	#NULL!	10	5	#NULL!	0	0	1	0	1	0	0	0	0	0	Abdomen - URO	gas	8.8	4.8	#NULL!
3	72	Female	56	0	0	694.96	0	4	0	0		1	18	42	#NULL!	0	0	#NULL!	8	8	#NULL!	0	0	1	0	1	0	1	1	0	0	Abdomen - GYN	gas	22	1	#NULL!
1	22	Female	70	0	0	5730	0	15	0	70	PARACETAMOL 1000MG	1	24	48	#NULL!	6	0	#NULL!	8	3	#NULL!	0	0	1	0	0	0	1	0	0	0	Abdomen - HBP	tiva	58	8.2	#NULL!
2	42	Female	51.4	0	0	1340	50	7	0	20		0	10	34	58	0	3	0	8	8	7	0	0	0	0	0	0	1	1	0	0	Abdomen - HBP	gas	3	2	1
2	62	Female	60	0	0	2220	0	7	0	0		1	28	52	#NULL!	4	0	#NULL!	10	2	#NULL!	0	0	1	0	1	0	1	0	0	0	Abdomen - HBP	gas	15	7	#NULL!
2	73	Male	67.9	0	0	476	50	5	0	0		0	20	44	#NULL!	2	0	#NULL!	5	2	#NULL!	1	0	1	0	1	0	0	0	0	0	Abdomen - URO	gas	22	10	#NULL!
3	44	Male	110	0	0	3210	0	8	0	40		1	21	45	#NULL!	#NULL!	5	#NULL!	#NULL!	6	#NULL!	0	0	1	0	1	0	1	0	0	0	ENDOCRINE	gas	#NULL!	#NULL!	#NULL!
2	45	Female	48	0	0	1400	0	5	0	50	PANADOL 1000MG	0	26	50	#NULL!	2	2	#NULL!	4	4	#NULL!	0	0	0	0	1	0	1	0	0	0	Abdomen - HBP	tiva	10	2	#NULL!
2	60	Female	70.3	0	0	1290	0	7	0	0		0	24	#NULL!	#NULL!	1	#NULL!	#NULL!	2	#NULL!	#NULL!	1	1	1	0	1	0	0	0	0	0	ZBreast	gas	9	#NULL!	#NULL!
1	47	Female	52	0	0	862.16	100	9	0	0		1	22	#NULL!	#NULL!	0	#NULL!	#NULL!	5	#NULL!	#NULL!	0	0	0	0	0	0	0	1	0	0	Abdomen - GYN	gas	10.5	#NULL!	#NULL!
3	76	Male	50	0	0	1080	100	8	0	30		1	24	#NULL!	#NULL!	0	#NULL!	#NULL!	3	#NULL!	#NULL!	0	0	0	0	0	0	0	0	0	0	Abdomen - UGI	gas	18	#NULL!	#NULL!
2	53	Female	66.3	0	0	2700	0	9	0	40		1	20	#NULL!	#NULL!	0	#NULL!	#NULL!	5	#NULL!	#NULL!	0	0	1	0	1	0	0	0	0	0	Abdomen - GYN	gas	7.42	#NULL!	#NULL!
3	55	Male	85	0	0	0	100	8	0	0		1	16	40	#NULL!	6	4	#NULL!	9	5	#NULL!	0	0	1	0	1	1	0	0	0	0	Abdomen - HBP	gas	6	14	#NULL!
2	59	Male	63	0	0	931.77	0	5	0	30		1	10	34	#NULL!	0	0	#NULL!	5	3	#NULL!	0	0	1	0	1	0	0	0	0	0	Abdomen - CRT	gas	8	0	#NULL!
3	79	Female	42	0	0	948.4	0	6	0	20		1	15	39	63	2	0	0	2	6	2	0	0	1	0	1	0	1	0	0	0	Abdomen - CRT	gas	8	12	4
3	35	Female	120	0	0	554	100	5	0	20	PANADOL 1000MG	0	23	47	#NULL!	0	0	#NULL!	3	3	#NULL!	1	0	0	0	1	0	0	1	0	0	Abdomen - GYN	gas	31	6.5	#NULL!
1	47	Female	58.3	0	0	1550	100	5	0	0		0	14	38	#NULL!	4	3	#NULL!	6	5	#NULL!	0	0	1	0	1	0	0	0	0	0	Abdomen - GYN	gas	14	2	#NULL!
1	23	Female	55	0	0	2380	0	12	0	0		0	18	42	#NULL!	7	4	#NULL!	9	7	#NULL!	1	0	0	0	0	1	1	1	0	0	Abdomen - HBP	gas	45	13	#NULL!
2	65	Male	58.4	0	0	4700	0	15	0	40		0	17	41	#NULL!	0	0	#NULL!	4	4	#NULL!	0	0	1	0	1	0	0	0	0	0	Head and Neck	tiva	3	7	#NULL!
3	63	Male	58	0	0	783	0	3	0	30		0	10	34	58	4	4	1	10	6	7	0	0	0	0	0	0	1	0	0	0	Abdomen - CRT	gas	8	32	11
3	62	Male	69.5	0	0	7350	0	3	0	0		1	16	40	64	2	0	0	7	7	7	0	0	0	0	1	0	1	1	0	0	Abdomen - UGI	tiva	#NULL!	#NULL!	#NULL!
2	60	Male	69	0	0	6900	0	8	115.53	0		0	18	42	66	2	1	1	5	2	2	0	0	0	0	1	0	1	1	0	0	Head and Neck	tiva	5	10	3
3	75	Male	71	0	0	1290	0	7	0	0	PANADOL 1000MG	0	15	39	#NULL!	3	3	#NULL!	5	5	#NULL!	0	0	1	0	1	0	1	0	0	0	Abdomen - URO	tiva	18	20	#NULL!
3	51	Female	52.5	0	0	0	200	4	0	15		1	18	#NULL!	#NULL!	0	#NULL!	#NULL!	7	#NULL!	#NULL!	1	0	1	0	1	0	1	0	0	0	Abdomen - GYN	tiva	1	#NULL!	#NULL!
2	46	Female	65	0	0	1000	0	1	0	0		1	24	48	72	0	0	4	0	0	8	0	0	0	0	1	0	1	1	0	0	Abdomen - GYN	tiva	#NULL!	#NULL!	#NULL!
2	59	Male	50.8	0	0	2250	0	8	0	0	PARACETAMOL 1000MG	0	24	48	#NULL!	3	0	#NULL!	6	3	#NULL!	0	0	0	0	1	0	1	0	0	0	Abdomen - URO	tiva	18	0	#NULL!
3	24	Female	49.5	0	1	6600	0	23	0	0		1	14	38	62	7	2	2	7	3	4	0	0	0	0	1	1	1	0	0	0	Abdomen - URO	tiva	#NULL!	#NULL!	23
2	64	Female	70	0	0	1480	0	10	0	0		1	21	45	#NULL!	1	0	#NULL!	6	4	#NULL!	0	0	1	0	0	0	1	0	0	0	Abdomen - HBP	gas	9	10	#NULL!
2	69	Female	67	0	0	2790	0	4	0	10		0	26	50	74	3	2	1	8	3	3	0	0	1	0	1	0	0	1	0	0	Abdomen - UGI	gas	5	36	4.5
1	67	Male	60	0	0	3050	100	11	0	20		1	30	54	#NULL!	2	1	#NULL!	7	6	#NULL!	0	0	1	0	1	0	1	0	0	0	Abdomen - CRT	gas	49	22	#NULL!
2	68	Male	62	0	0	2560	0	5	0	50		0	22	46	#NULL!	3	1	#NULL!	4	4	#NULL!	1	0	0	0	1	1	1	0	0	0	Abdomen - HBP	tiva	4	0	#NULL!
2	48	Female	50.5	0	0	3560	0	8	0	30		0	16	40	#NULL!	3	2	#NULL!	4	3	#NULL!	1	0	0	0	0	0	0	0	0	0	Head and Neck	gas	1	0	#NULL!
2	54	Female	55	0	0	1090	100	9	0	20	VOLTAREN 60MG	1	19	#NULL!	#NULL!	2	#NULL!	#NULL!	3	#NULL!	#NULL!	0	0	1	0	1	0	0	1	0	0	Abdomen - HBP	gas	8	#NULL!	#NULL!
1	65	Male	67.6	0	0	1800	0	8	0	30	PANADOL 1000MG	1	19	#NULL!	#NULL!	3	#NULL!	#NULL!	8	#NULL!	#NULL!	0	0	0	0	1	0	1	0	0	0	Abdomen - HBP	gas	1	#NULL!	#NULL!
2	66	Male	47	0	0	1530	100	6	0	0	PARACETAMOL 1000MG	1	23	47	71	2	0	0	5	7	4	0	0	1	0	1	0	0	0	0	0	Abdomen - CRT	gas	43	31	31
4	19	Male	59.3	0	0	0	1140.83	10	0	0		1	24	48	72	3	2	2	6	5	5	0	0	1	0	0	0	1	0	0	0	Abdomen - HBP	gas	#NULL!	#NULL!	-5
3	32	Male	64	0	0	0	100	4.5	0	0		0	12	36	60	7	4	2	8	5	4	1	0	1	0	1	0	0	0	0	0	Abdomen - URO	gas	22	6	6
2	67	Male	45.5	0	0	1070	0	7	0	20		0	15	39	63	3	1	3	10	5	7	1	0	0	0	0	1	1	0	0	0	Abdomen - HBP	gas	8	4.5	3.5
2	69	Female	56	0	0	980	100	7	0	15		1	24	48	72	6	4	3	8	8	5	0	0	0	0	0	1	1	0	0	0	Abdomen - HBP	gas	4	1	1
2	60	Male	74.3	0	0	2000	0	7	0	30		1	22	46	#NULL!	0	0	#NULL!	2	2	#NULL!	0	0	0	0	0	0	0	0	0	0	Abdomen - HBP	tiva	5	1	#NULL!
2	80	Female	43	0	0	337.12	0	3	0	20		1	34	#NULL!	#NULL!	2	#NULL!	#NULL!	5	#NULL!	#NULL!	0	0	0	0	0	0	0	0	0	0	Limb	gas	5	#NULL!	#NULL!
2	53	Female	56.5	0	0	0	0	5	0	0	PARACETAMOL 800MG	1	16	#NULL!	#NULL!	5	#NULL!	#NULL!	6	#NULL!	#NULL!	0	0	0	1	0	0	0	0	0	0	Abdomen - GYN	tiva	2	#NULL!	#NULL!
3	92	Male	58	0	0	1320	0	4	0	30	PARACETAMOL 1000MG	0	29	#NULL!	#NULL!	2	#NULL!	#NULL!	4	#NULL!	#NULL!	0	0	0	0	0	1	1	0	0	0	Limb	gas	1	#NULL!	#NULL!
3	59	Male	52.3	0	0	444.03	100	5	0	20	PARACETAMOL 1000MG	1	28	52	#NULL!	0	0	#NULL!	4	3	#NULL!	0	0	1	0	0	0	0	0	0	0	Abdomen - other	gas	18	4	#NULL!
2	50	Male	50	0	0	550	0	5	0	20		1	24	#NULL!	#NULL!	#NULL!	#NULL!	#NULL!	#NULL!	#NULL!	#NULL!	0	0	0	0	0	0	0	0	0	0	Abdomen - other	gas	16	#NULL!	#NULL!
2	82	Female	52	0	0	1780	0	5	0	0	PANADOL 1000MG	1	20	44	#NULL!	2	2	#NULL!	6	6	#NULL!	0	0	1	0	1	0	1	0	0	0	Spine	gas	4	0	#NULL!
1	36	Female	50.5	0	0	1440	100	7	0	20	PARACETAMOL 1000MG	1	12	36	#NULL!	5	0	#NULL!	6	5	#NULL!	1	1	0	0	1	1	1	1	0	0	Abdomen - GYN	gas	17	4	#NULL!
1	24	Female	58	0	0	3660	200	8	0	20		1	18	42	#NULL!	0	0	#NULL!	6	4	#NULL!	0	0	1	0	0	0	0	0	0	0	Abdomen - HBP	tiva	8	4	#NULL!
1	50	Female	52	0	0	2255	0	5	0	30		0	18	42	66	0	0	0	6	4	5	0	0	1	0	1	0	1	1	0	0	Abdomen - UGI	gas	12	17	1
2	54	Male	70.7	0	0	4160	0	20	0	50	PARACETAMOL 1000MG	1	13	37	79	0	0	0	5	7	6	0	0	1	0	1	0	0	0	0	0	Head and Neck	tiva	12	21	9
2	34	Male	53.4	0	0	2080	0	9	0	25		1	24	48	#NULL!	0	4	#NULL!	4	5	#NULL!	0	0	0	0	1	0	1	0	0	0	Abdomen - CRT	tiva	36	2	#NULL!
2	66	Male	58.3	0	0	1970	100	11	0	0		1	21	45	#NULL!	3	0	#NULL!	6	3	#NULL!	0	0	1	0	1	0	0	0	0	0	Abdomen - HBP	gas	6	2	#NULL!
1	51	Male	59	0	0	1890	0	7	0	25		0	20	44	#NULL!	2	0	#NULL!	6	6	#NULL!	1	0	0	0	1	1	0	0	0	0	Abdomen - URO	gas	4	2	#NULL!
2	57	Male	63	0	0	984.6	100	8	0	0	PANADOL 1000MG	0	20	44	#NULL!	3	0	#NULL!	8	6	#NULL!	1	1	1	0	1	0	0	0	0	0	Abdomen - URO	gas	5	0	#NULL!
2	52	Female	56	0	0	1970	0	9	0	30	PANADOL 1000MG	1	18	42	#NULL!	3	0	#NULL!	7	4	#NULL!	1	0	1	0	1	0	0	0	0	0	Abdomen - GYN	tiva	4	0	#NULL!
3	58	Male	56.5	0	0	2800	100	11	0	0		1	18	42	#NULL!	2	2	#NULL!	6	3	#NULL!	0	0	1	0	0	0	0	0	0	0	Abdomen - HBP	gas	1	1	#NULL!
3	54	Female	57	0	0	3360	0	5	0	30	PANADOL 1000MG	1	21	#NULL!	#NULL!	0	#NULL!	#NULL!	2	#NULL!	#NULL!	1	0	1	0	1	0	0	1	0	0	Abdomen - GYN	tiva	1	#NULL!	#NULL!
2	70	Female	44	0	0	0	0	0	0	0		0	24	#NULL!	#NULL!	0	#NULL!	#NULL!	2	#NULL!	#NULL!	0	0	0	0	0	0	1	0	0	0	ZBreast	tiva	1	#NULL!	#NULL!
3	69	Male	71	0	0	10480	0	15	0	70		1	12	36	#NULL!	2	0	#NULL!	3	0	#NULL!	1	1	1	0	1	0	0	0	0	0	Head and Neck	tiva	21	15	#NULL!
2	65	Female	77	0	0	1595	0	6	0	0	PARACETAMOL 1000MG	0	22	46	#NULL!	3	0	#NULL!	6	1	#NULL!	0	0	1	0	1	0	0	0	0	0	Abdomen - GYN	gas	9	0	#NULL!
2	64	Male	59	0	0	4770	0	8	0	0		0	14	#NULL!	#NULL!	0	#NULL!	#NULL!	0	#NULL!	#NULL!	0	0	1	0	0	0	0	0	0	0	Head and Neck	tiva	2	#NULL!	#NULL!
3	55	Male	83	0	0	3145	0	7.5	0	30		1	16	40	#NULL!	2	1	#NULL!	7	3	#NULL!	0	0	0	0	1	0	1	0	0	0	Limb	gas	4.5	1.5	#NULL!
2	55	Female	46.5	0	0	2210	0	6	40.93	20	PARACETAMOL 1000MG	1	26	50	74	2	2	1	5	6	3	1	1	0	0	1	0	0	0	0	0	Head and Neck	tiva	6	7	1
2	47	Female	75	0	0	965	100	9	0	0	VOLTAREN 75MG	1	22	#NULL!	#NULL!	2	#NULL!	#NULL!	5	#NULL!	#NULL!	1	0	0	0	0	0	0	0	0	0	Abdomen - GYN	gas	12	#NULL!	#NULL!
3	74	Female	62	0	0	250	0	7	0	30		1	24	#NULL!	#NULL!	0	#NULL!	#NULL!	3	#NULL!	#NULL!	0	0	0	0	0	0	0	0	0	0	Limb	tiva	1	#NULL!	#NULL!
2	71	Female	77	0	0	2070	0	10	0	50	PARACETAMOL 1000MG	1	24	#NULL!	#NULL!	3	#NULL!	#NULL!	4	#NULL!	#NULL!	1	1	0	0	0	0	0	0	0	0	Limb	tiva	12	#NULL!	#NULL!
3	87	Female	70	0	0	394.1	100	4	0	0		0	24	48	#NULL!	2	0	#NULL!	8	7	#NULL!	0	0	0	0	0	0	0	0	0	0	Limb	gas	2	0	#NULL!
3	66	Female	70	0	0	777	100	6	0	10	PARACETAMOL 1000MG	1	12	#NULL!	#NULL!	2	#NULL!	#NULL!	6	#NULL!	#NULL!	0	0	0	0	0	0	0	0	0	0	Limb	tiva	0	#NULL!	#NULL!
2	73	Male	56.3	0	0	1085	100	8	0	30		1	24	48	72	0	0	0	2	3	2	0	0	0	0	0	1	0	0	0	0	Abdomen - HBP	gas	8	8	11
4	44	Male	72	0	1	0	80	12	0	15		0	13	37	61	#NULL!	#NULL!	0	#NULL!	#NULL!	3	0	0	1	0	1	0	1	0	0	0	Abdomen - UGI	gas	#NULL!	#NULL!	#NULL!
3	67	Male	48	0	0	0	200	8	0	10		1	57	81	105	#NULL!	0	0	#NULL!	5	7	0	0	1	0	1	0	0	1	0	0	Abdomen - CRT	gas	#NULL!	#NULL!	3
3	81	Female	64	0	1	2820	100	10	0	35		0	28	52	#NULL!	#NULL!	0	#NULL!	#NULL!	1	#NULL!	0	0	1	0	0	0	0	0	0	0	Abdomen - HBP	tiva	13	0	#NULL!
2	44	Female	57.8	0	0	0	0	7	0	25	PANADOL 1000MG	0	21	45	#NULL!	4	0	#NULL!	5	5	#NULL!	0	0	0	0	0	0	0	0	0	0	PLASTIC & RECONSTRUCTION	tiva	6	2	#NULL!
2	91	Male	45	0	0	281.25	100	4	0	15		1	24	48	72	#NULL!	3	0	#NULL!	3	3	0	0	1	0	1	0	0	0	0	0	Abdomen - CRT	gas	9	7	2
2	78	Male	50	0	0	2270	0	5	12	0	PARACETAMOL 1000MG	0	16	#NULL!	#NULL!	0	#NULL!	#NULL!	0	#NULL!	#NULL!	1	0	0	0	0	0	0	0	0	0	Head and Neck	tiva	4	#NULL!	#NULL!
2	75	Female	50	0	0	1680	0	8	0	40		1	19	43	#NULL!	4	2	#NULL!	7	5	#NULL!	0	0	1	0	1	0	0	0	0	0	Abdomen - CRT	gas	4	2	#NULL!
1	36	Female	56	0	0	963.2	0	6	0	0	VOLTAREN 50MG	1	22	#NULL!	#NULL!	3	#NULL!	#NULL!	5	#NULL!	#NULL!	0	0	1	0	1	0	0	0	0	0	Abdomen - GYN	tiva	6	#NULL!	#NULL!
1	31	Female	51	0	0	1900	0	8	0	0	VOLTAREN 50MG	1	20	#NULL!	#NULL!	2	#NULL!	#NULL!	5	#NULL!	#NULL!	0	0	0	0	1	0	0	0	0	0	Abdomen - GYN	tiva	3	#NULL!	#NULL!
2	71	Female	62	0	0	1260	0	9	0	0		1	21	#NULL!	#NULL!	2	#NULL!	#NULL!	3	#NULL!	#NULL!	0	0	0	0	1	0	1	0	0	0	ZBreast	gas	2	#NULL!	#NULL!
2	53	Female	96	0	0	5365	0	13	0	50	PANADOL 1000MG	0	19	43	67	2	0	0	8	7	5	1	1	0	0	1	1	0	1	0	0	Abdomen - URO	tiva	11	10	2
3	81	Female	43.4	0	0	1510	0	8	0	50	PANADOL 650MG	0	23	47	#NULL!	2	0	#NULL!	5	3	#NULL!	0	0	1	0	1	0	1	0	0	0	Abdomen - HBP	tiva	32	7	#NULL!
2	51	Female	65	0	0	2090	0	8	0	20		1	24	#NULL!	#NULL!	0	#NULL!	#NULL!	6	#NULL!	#NULL!	0	0	0	0	1	0	0	0	0	0	Abdomen - GYN	tiva	14	#NULL!	#NULL!
1	61	Female	52	0	0	522.6	0	4	0	0	KETOROLAC 20MG	1	24	#NULL!	#NULL!	0	#NULL!	#NULL!	5	#NULL!	#NULL!	0	0	1	0	1	0	0	1	0	0	Abdomen - GYN	tiva	7	#NULL!	#NULL!
2	49	Male	61.3	0	0	3460	100	15	0	70	PANADOL 1000MG	0	11	35	59	#NULL!	3	3	#NULL!	5	5	0	0	0	0	1	0	1	0	0	0	Abdomen - UGI	gas	#NULL!	#NULL!	27
2	60	Male	70	0	0	550.5	0	7	0	30	PANADOL 1000MG	0	13	37	#NULL!	3	2	#NULL!	5	3	#NULL!	1	0	0	0	1	1	1	0	0	0	Limb	gas	12	15	#NULL!
3	82	Female	53	0	0	235.04	75	4	0	10		1	21	45	69	4	2	0	8	8	6	0	0	0	0	0	1	1	0	0	0	Spine	gas	5	17	8
3	49	Female	58.1	1	0	701	100	5	0	20		0	10	34	58	3	2	0	6	5	4	0	0	1	0	1	0	0	0	0	0	Abdomen - other	gas	11	3	5
3	69	Male	71.5	0	0	1740	0	8	0	0		1	22	46	70	1	0	0	3	3	3	0	0	1	0	1	0	0	0	0	0	Abdomen - CRT	gas	34	10	0
2	70	Male	57.9	0	0	2730	0	10	0	0		1	17	41	65	3	0	2	7	6	8	0	0	1	0	1	0	0	0	0	0	Abdomen - CRT	gas	4	16	10
3	76	Female	60	0	0	1975	0	5	0	0		0	18	42	66	0	0	0	5	10	9	0	0	0	0	1	1	1	0	0	0	Abdomen - HBP	gas	10	0	3
2	45	Male	72.6	0	0	3855	0	9	0	0		0	24	48	72	6	5	0	8	7	3	0	0	1	0	0	0	0	0	0	0	Abdomen - HBP	gas	11	13	2
3	84	Female	50	0	0	0	100	4	0	10		0	31	55	79	5	5	0	8	8	5	0	0	0	0	1	1	0	0	0	0	Abdomen - CRT	gas	25.56	4	7
3	66	Female	62	0	0	1510	0	6	0	10		0	28	#NULL!	#NULL!	0	#NULL!	#NULL!	4	#NULL!	#NULL!	1	1	1	0	1	0	0	0	0	0	Abdomen - HBP	gas	20	#NULL!	#NULL!
3	75	Female	50	0	0	762	0	5	0	0		1	16	40	64	3	3	0	3	7	2	0	0	0	0	0	0	0	0	0	0	Abdomen - other	gas	16.76	7.84	5
3	60	Male	70	0	0	0	100	10.5	0	25		0	24	48	72	2	2	2	3	3	3	0	0	0	0	0	0	0	0	0	0	Limb	gas	9	16.5	10.5
3	54	Female	45	0	0	1530	0	5	0	5		1	26	50	74	5	0	2	7	7	3	1	0	0	0	0	0	0	1	0	0	Abdomen - GYN	gas	42	1	2
3	66	Male	49	0	0	626.71	100	5	0	40		1	18	42	66	3	10	0	3	10	5	0	0	1	0	1	0	0	0	0	0	Abdomen - VAS	gas	15	4	7
3	46	Male	61	0	0	1620	100	7.5	0	20		1	24	#NULL!	#NULL!	#NULL!	#NULL!	#NULL!	#NULL!	#NULL!	#NULL!	0	0	0	0	0	0	0	0	0	0	Spine	gas	112	#NULL!	#NULL!
2	82	Male	75	0	0	1560	0	6	0	0		1	24	48	#NULL!	0	0	#NULL!	5	0	#NULL!	0	0	1	0	0	0	0	0	0	0	Abdomen - CRT	gas	15	10	#NULL!
3	71	Male	58.8	0	0	126.42	100	4	0	20		0	14	38	62	3	0	0	3	3	2	0	0	0	0	0	0	0	0	0	0	Abdomen - other	gas	3	5	0
2	85	Female	60	0	0	585	100	3	0	15		1	10	34	#NULL!	0	0	#NULL!	3	2	#NULL!	0	0	1	0	0	0	0	0	0	0	Abdomen - CRT	gas	4	3	#NULL!
3	49	Female	41.5	0	0	1120	0	4.5	0	0		1	20	44	68	1	3	4	7	7	7	0	0	1	0	1	0	1	1	0	0	Abdomen - other	gas	21	25	16
2	69	Female	47.7	0	0	801.84	100	4	0	15		1	4	28	52	0	0	0	2	5	8	0	0	1	0	1	0	0	0	0	0	Abdomen - CRT	gas	5	10	13
1	64	Male	64	0	0	1170	100	7	0	20		0	10	34	58	4	4	2	5	5	3	0	0	1	0	1	0	0	0	0	0	Abdomen - other	gas	2	4	2
2	53	Female	66	0	0	1130	100	12	0	0		1	17	41	65	2	1	0	8	8	7	0	0	1	0	1	0	1	0	0	0	Limb	tiva	57	49	24
2	41	Female	105	0	0	3520	100	12	0	0		1	16	40	#NULL!	3	6	#NULL!	6	7	#NULL!	0	0	1	0	1	1	0	0	0	0	Abdomen - GYN	gas	13.5	4.5	#NULL!
2	60	Male	70	0	0	980	0	7	0	20	PANADOL 1000MG	0	18	42	#NULL!	1	0	#NULL!	5	2	#NULL!	0	0	0	0	1	0	1	0	0	0	Limb	tiva	12	3	#NULL!
3	75	Male	45	0	0	1850	0	8	0	40		0	18	42	#NULL!	1	1	#NULL!	3	2	#NULL!	1	0	1	0	0	0	0	0	0	0	Abdomen - HBP	tiva	18.1	2.9	#NULL!
2	46	Male	61	0	0	3390	0	5	0	30		1	20	44	#NULL!	6	0	#NULL!	9	1	#NULL!	0	0	0	0	1	1	0	0	0	0	TRAUMA	gas	30	34	#NULL!
2	30	Female	54.1	0	0	600	0	6	0	16		0	32	#NULL!	#NULL!	1	#NULL!	#NULL!	4	#NULL!	#NULL!	0	0	1	0	1	0	1	0	0	0	Abdomen - GYN	gas	5	#NULL!	#NULL!
2	59	Male	66.2	0	0	3320	0	15	0	70		0	20	44	68	5	2	0	5	2	2	0	0	1	0	1	0	1	0	0	0	Head and Neck	tiva	58.6	28.4	10.6
3	63	Female	55.6	0	0	1380	100	5	0	10		0	26	50	#NULL!	0	0	#NULL!	5	3	#NULL!	0	0	1	0	1	0	0	0	0	0	Abdomen - CRT	gas	9	11	#NULL!
2	27	Male	64	0	0	2215	100	6	0	10	PARACETAMOL 1000MG	0	20	44	#NULL!	7	3	#NULL!	10	5	#NULL!	0	0	0	0	1	0	1	0	0	0	Spine	gas	21	7.5	#NULL!
2	78	Female	46.5	0	0	486	0	4	0	0		1	16	#NULL!	#NULL!	0	#NULL!	#NULL!	2	#NULL!	#NULL!	0	0	1	0	0	0	0	0	0	0	Abdomen - CRT	gas	8	#NULL!	#NULL!
2	57	Male	80	0	0	2310	0	7	0	20		0	20	#NULL!	#NULL!	0	#NULL!	#NULL!	3	#NULL!	#NULL!	0	0	1	0	0	0	0	0	0	0	Abdomen - HBP	gas	5	#NULL!	#NULL!
2	44	Male	65.8	0	0	1630	0	10	0	25		1	14	38	52	3	1	2	8	3	4	0	0	0	0	0	0	0	0	0	0	Abdomen - HBP	gas	3	3	1
3	85	Male	57.3	0	0	119.76	100	4	0	0		1	14	38	#NULL!	0	2	#NULL!	4	4	#NULL!	0	0	0	0	0	0	0	0	0	0	Abdomen - HBP	gas	1	5	#NULL!
4	88	Male	60	0	0	786	100	4	0	20	PARACETAMOL 1000MG	1	19	43	67	2	2	1	5	5	2	0	0	0	0	1	0	0	0	0	0	Abdomen - HBP	gas	5	22	9
3	56	Male	53	0	0	2550	100	8	12	0	PARACETAMOL 800MG	1	15	39	#NULL!	5	2	#NULL!	7	2	#NULL!	0	0	0	0	1	1	1	0	0	0	Abdomen - HBP	gas	8	3	#NULL!
3	91	Female	44	0	0	0	0	0	0	0		0	9	33	45	1	1	1	3	5	4	0	0	1	0	1	0	0	0	0	0	Abdomen - CRT	gas	5.6	10.4	7
2	56	Male	74	0	0	2370	0	12	0	20		1	24	48	#NULL!	2	1	#NULL!	2	2	#NULL!	0	0	0	0	0	0	0	0	0	0	Abdomen - HBP	gas	22.5	6	#NULL!
2	51	Female	62	0	0	1910	0	7.5	0	0		1	12	#NULL!	#NULL!	0	#NULL!	#NULL!	2	#NULL!	#NULL!	0	0	0	0	0	0	0	0	0	0	Abdomen - GYN	tiva	6	#NULL!	#NULL!
1	47	Female	53	0	0	1690	0	3	0	0		1	12	#NULL!	#NULL!	3	#NULL!	#NULL!	8	#NULL!	#NULL!	0	0	0	0	0	0	0	0	0	0	Abdomen - GYN	tiva	13	#NULL!	#NULL!
2	58	Female	52	0	0	1260	100	7.5	0	30	PARACETAMOL 1000MG	1	19	43	67	0	3	2	3	4	3	1	1	1	0	1	0	0	0	0	0	Abdomen - CRT	gas	12	0	1
2	81	Female	74	0	0	929.17	100	6	0	35	PARACETAMOL 1000MG	1	22	46	70	4	1	3	7	5	7	1	0	1	0	1	0	1	1	0	0	Abdomen - CRT	gas	21	1	3
3	67	Female	70	0	0	2890	0	12	0	0	PARACETAMOL 1000MG	1	12	36	60	0	0	0	1	7	3	0	0	1	0	1	0	0	0	0	0	Limb	tiva	1	5	5
2	65	Female	73	0	0	2000	0	8	0	0	PARACETAMOL 1000MG	1	35	59	#NULL!	3	0	#NULL!	7	5	#NULL!	0	0	0	0	0	0	0	0	0	0	Abdomen - GYN	gas	7	2	#NULL!
2	35	Female	55.4	0	0	1600	0	10.5	0	30	PARACETAMOL 1000MG	1	6	30	54	5	4	1	8	8	6	0	0	1	0	1	0	0	0	0	0	Abdomen - GYN	gas	4	14	3
3	77	Female	63	0	0	1820	0	7	0	0	PARACETAMOL 1000MG	1	17	41	65	4	2	1	6	5	5	0	0	1	0	1	0	1	1	0	0	Spine	gas	7	9	8
2	39	Female	51	0	0	1610	100	6	0	40	PARACETAMOL 1000MG	1	20	#NULL!	#NULL!	1	#NULL!	#NULL!	3	#NULL!	#NULL!	0	0	1	0	1	0	0	0	0	0	Abdomen - URO	gas	3.5	#NULL!	#NULL!
3	88	Male	61	0	0	683.2	0	2	0	0	PARACETAMOL 1000MG	1	5	29	53	10	#NULL!	#NULL!	10	#NULL!	#NULL!	0	0	1	0	1	0	0	0	0	0	Abdomen - other	gas	5	13	4
2	58	Male	44	0	0	3815	0	15	0	30	PARACETAMOL 660MG	1	19	43	#NULL!	3	1	#NULL!	4	2	#NULL!	0	0	1	0	1	0	0	0	0	0	Abdomen - HBP	tiva	5	2	#NULL!
3	64	Male	80	0	0	825.6	200	6	0	20		1	9	33	57	7	6	3	8	9	5	0	0	1	0	0	0	1	0	0	0	Abdomen - HBP	gas	4	26	15.5
3	88	Male	52.9	0	0	4950	0	9	0	60	PARACETAMOL 830MG	1	13	37	#NULL!	0	0	#NULL!	3	3	#NULL!	0	0	0	0	0	0	0	0	0	0	Abdomen - UGI	tiva	2	14	#NULL!
3	64	Male	58.5	0	0	3310	0	12	0	40		1	13	37	61	2	3	2	4	5	5	0	0	1	0	0	0	0	0	0	0	Abdomen - HBP	tiva	14	13	12
2	80	Female	35.2	0	0	1905	0	6	0	0		1	13	37	61	2	0	0	7	2	2	0	0	1	0	0	0	0	0	0	0	Abdomen - HBP	gas	4	6	2
3	56	Male	45	0	0	0	100	5	0	0		1	21	45	#NULL!	1	0	#NULL!	6	5	#NULL!	0	0	1	0	0	0	0	0	0	0	Abdomen - URO	gas	7	5	#NULL!
2	79	Male	74	0	0	1930	0	6	0	0	PARACETAMOL 1000MG	1	17	41	#NULL!	3	0	#NULL!	5	3	#NULL!	0	0	1	0	1	0	1	0	0	0	Abdomen - CRT	gas	11	6	#NULL!
3	66	Female	40.6	0	0	3620	0	7	0	30	PARACETAMOL 1200MG	0	12	36	#NULL!	8	1	#NULL!	10	4	#NULL!	0	0	1	0	1	0	1	0	0	0	Abdomen - GYN	tiva	7	3	#NULL!
2	46	Female	45	0	0	1340	100	8	0	0	PARACETAMOL 675MG	1	15	39	#NULL!	5	1	#NULL!	7	3	#NULL!	0	0	0	0	0	0	0	0	0	0	Abdomen - URO	gas	7	2	#NULL!
3	63	Male	62	0	0	0	485	0	0	0		0	21	45	69	#NULL!	1	0	#NULL!	3	4	0	0	1	0	0	0	0	0	0	0	Abdomen - HBP	gas	#NULL!	#NULL!	#NULL!
2	76	Female	42	0	0	525.84	0	3	0	0	PARACETAMOL 630MG	1	22	46	#NULL!	5	1	#NULL!	8	8	#NULL!	0	0	1	0	1	0	0	0	0	0	Abdomen - CRT	gas	26	5	#NULL!
3	88	Female	54	0	0	922.32	0	3	0	0		0	21	#NULL!	#NULL!	2	#NULL!	#NULL!	4	#NULL!	#NULL!	0	0	1	0	1	0	0	0	0	0	Abdomen - GYN	gas	1.6	#NULL!	#NULL!
3	61	Male	71	0	0	0	100	0	0	0		0	20	24	#NULL!	0	0	#NULL!	3	3	#NULL!	0	0	1	0	1	0	0	0	0	0	Abdomen - URO	gas	4	2	#NULL!
2	58	Male	60.9	0	1	1570	0	15	0	50		0	11	35	59	#NULL!	1	1	#NULL!	5	4	0	0	1	0	0	0	0	0	0	0	Abdomen - HBP	gas	#NULL!	#NULL!	3
3	68	Male	70	0	0	898.1	100	5	0	30	PARACETAMOL 1000MG	1	27	51	75	5	5	5	6	6	6	1	0	1	0	1	0	1	1	0	0	Abdomen - other	gas	63	19	8
2	78	Male	64	0	0	2190	200	8	0	75	PARACETAMOL 1000MG, VOLTAREN 75MG	1	23	47	#NULL!	1	0	#NULL!	3	1	#NULL!	0	0	1	0	1	0	0	0	0	0	ENDOCRINE	tiva	25	3	#NULL!
3	79	Male	40	0	0	2585	0	0	0	0		1	17	41	65	1	1	2	1	3	3	0	0	1	0	1	1	1	0	0	0	Abdomen - UGI	tiva	#NULL!	#NULL!	#NULL!
3	63	Male	76	0	0	677.92	100	7	0	10	PARACETAMOL 1000MG	1	17	41	#NULL!	4	3	#NULL!	6	5	#NULL!	0	0	1	0	1	0	0	0	0	0	Limb	gas	15	3	#NULL!
3	75	Male	93	0	0	16280	0	6	0	0		0	18	42	66	1	2	0	3	5	3	0	0	1	0	1	0	1	0	0	0	Limb	gas	2	4	3
2	49	Female	52	0	0	2425	0	7	0	10	PARACETAMOL 750MG	1	16	40	64	2	1	1	8	5	4	0	0	1	0	0	0	0	0	0	0	Abdomen - URO	gas	29	17	3
2	39	Male	75.9	0	0	2970	0	7	0	0		1	18	32	56	8	3	5	8	3	5	1	0	0	0	1	1	0	1	0	0	Head and Neck	gas	45	13	23
2	91	Female	45	0	0	433.15	125	4.5	0	0	PARACETAMOL 750MG	1	17	31	55	2	1	1	3	2	2	0	0	1	0	1	0	0	0	0	0	TRAUMA	gas	4	1	1
3	79	Female	52	0	0	2030	0	10	0	45	PARACETAMOL 1000MG	1	20	42	#NULL!	1	1	#NULL!	3	4	#NULL!	0	0	1	0	0	0	0	0	0	0	Abdomen - CRT	tiva	4	2	#NULL!
2	42	Male	62	0	0	301.32	1100	15	0	30		0	33	57	81	1	1	0	3	3	1	0	0	1	0	0	0	0	0	0	0	Abdomen - HBP	gas	10.5	4.5	0
2	56	Male	71.3	0	0	3145	0	10	0	0		0	20	44	68	1	2	1	3	3	2	0	0	0	0	0	0	0	0	0	0	Head and Neck	tiva	17	22	16
2	56	Male	74	0	0	3910	0	10	0	30		1	17	41	#NULL!	1	0	#NULL!	3	1	#NULL!	0	0	1	0	0	0	0	1	0	0	Abdomen - HBP	gas	15	1	#NULL!
3	59	Male	95	0	0	0	0	0	0	0		0	20	44	#NULL!	5	3	#NULL!	7	5	#NULL!	1	1	1	0	1	0	0	0	0	0	Limb	gas	22	6	#NULL!
2	54	Female	40	0	0	1570	0	10.5	1710	40		1	34	58	82	3	#NULL!	5	5	#NULL!	4	0	0	1	0	1	1	0	0	0	0	Spine	gas	25	4	4
3	83	Male	62	0	0	1895	0	5	0	15		1	8	32	54	4	2	0	7	5	4	0	0	1	0	0	0	0	0	0	0	Abdomen - HBP	gas	12	15	1
3	66	Male	72	0	0	0	960.83	5	0	0		0	36	60	#NULL!	2	1	#NULL!	3	2	#NULL!	0	0	1	0	0	0	0	0	0	0	Abdomen - HBP	gas	16	11	#NULL!
1	57	Male	66	0	0	1865	0	6	0	0		0	5	29	#NULL!	5	3	#NULL!	7	3	#NULL!	0	0	0	0	0	0	0	0	0	0	Limb	tiva	3	2	#NULL!
2	66	Male	51	0	0	605.9	100	7	0	20		1	24	48	72	5	2	2	6	6	2	0	0	1	0	1	1	1	0	0	0	Abdomen - other	gas	19	8	1
3	68	Male	73.2	0	0	0	100	6	0	0		0	9	33	57	7	2	3	9	8	5	0	0	0	0	1	1	0	0	0	0	Limb	gas	2	2	4
1	52	Female	55.5	0	0	1170	0	6	0	0	PARACETAMOL 1000MG, VOLTAREN 50MG	1	19	43	#NULL!	2	1	#NULL!	3	1	#NULL!	0	0	0	0	0	0	0	0	0	0	Abdomen - GYN	tiva	2	1	#NULL!
2	18	Male	49	0	0	2980	0	5	42.47	30		1	14	16	#NULL!	6	6	#NULL!	10	10	#NULL!	0	0	1	0	1	1	1	0	0	0	Spine	tiva	13	3	#NULL!
2	66	Female	50.5	0	0	992.33	100	6	0	0		0	16	40	#NULL!	4	1	#NULL!	6	3	#NULL!	0	0	1	0	1	0	0	0	0	0	Abdomen - UGI	gas	3	1	#NULL!
3	68	Male	91	0	0	969.15	0	5	0	0		0	20	44	#NULL!	0	1	#NULL!	3	3	#NULL!	1	0	1	0	1	0	0	0	0	0	Abdomen - UGI	gas	33	11	#NULL!
2	13	Female	45	0	0	1300	0	5	41.54	10	PARACETAMOL 1000MG	1	21	45	#NULL!	6	2	#NULL!	7	3	#NULL!	0	0	1	0	1	0	0	0	0	0	Spine	gas	19	25	#NULL!
2	75	Male	57	0	0	600.29	0	7	0	20	PARACETAMOL 1000MG	0	15	39	63	2	2	1	8	8	8	0	0	1	0	0	1	1	0	0	0	Abdomen - CRT	gas	11	5	5
2	81	Male	52.1	0	0	1420	0	0	0	0		1	17	41	65	2	1	2	3	2	3	0	0	0	0	0	0	0	0	0	0	Abdomen - HBP	gas	#NULL!	#NULL!	#NULL!
1	52	Female	53	0	0	1260	0	5	0	0	VOLTAREN 50MG, PARACETAMOL 750MG	1	19	#NULL!	#NULL!	2	#NULL!	#NULL!	3	#NULL!	#NULL!	0	0	1	0	1	0	0	0	0	0	ZBreast	gas	2	#NULL!	#NULL!
3	53	Female	55.5	0	0	1380	0	5	0	20	PARACETAMOL 1000MG	1	21	45	#NULL!	3	2	#NULL!	4	3	#NULL!	0	0	0	0	1	0	1	1	0	0	Abdomen - GYN	gas	18	7	#NULL!
2	53	Female	65.6	0	0	2225	0	7	0	30	PARACETAMOL 1000MG	1	14	38	#NULL!	2	2	#NULL!	4	2	#NULL!	1	0	1	0	1	0	0	0	0	0	Abdomen - GYN	gas	10	4	#NULL!
2	63	Male	69.5	0	0	1720	100	6	0	0	PARACETAMOL 1000MG	1	16	40	64	3	1	1	7	5	3	0	0	1	0	1	0	1	0	0	0	Abdomen - CRT	gas	17	36	1
1	32	Female	51	0	0	0	0	10.5	0	0		1	20	44	68	3	5	0	7	6	6	0	0	1	0	1	0	0	0	0	0	Abdomen - GYN	tiva	12	7	0
2	59	Female	59	0	0	2830	200	9	0	0	PARACETAMOL 1000MG	1	30	54	78	1	1	1	7	7	7	1	1	1	0	1	1	1	0	0	0	Abdomen - CRT	gas	26	31	8
2	76	Female	54.1	0	0	1240	100	6	0	20	PARACETAMOL 1000MG	1	21	45	69	3	1	1	5	4	2	0	0	0	0	1	1	1	0	0	0	Limb	gas	10	18	11
3	55	Male	50	0	0	746.5	0	7	0	0		0	19	43	#NULL!	1	1	#NULL!	2	4	#NULL!	0	0	0	0	1	0	0	0	0	1	Abdomen - UGI	gas	6	2	#NULL!
2	64	Female	89	0	0	5850	0	12	0	50	PARACETAMOL 1000MG	1	8	32	72	0	0	0	5	7	8	0	0	1	0	1	0	0	0	0	0	Abdomen - HBP	gas	13	36	14
3	68	Male	90	0	0	4180	0	8	47.33	20		0	22	46	70	2	2	1	5	5	4	0	0	1	0	1	0	0	0	0	0	Abdomen - UGI	tiva	20	23	0
2	67	Male	66	0	0	2690	0	7	0	0	PARACETAMOL 1000MG	1	14	#NULL!	#NULL!	1	#NULL!	#NULL!	2	#NULL!	#NULL!	0	0	1	0	1	0	0	0	0	0	Head and Neck	gas	0	#NULL!	#NULL!
2	75	Male	64.4	0	0	1810	100	7.5	0	0	KETOROLAC 30MG	1	19	47	73	4	3	0	7	5	3	0	0	0	0	0	0	0	0	0	0	Abdomen - HBP	gas	16	10	4
3	61	Male	65	0	0	0	108.2	0	0	0		1	20	49	#NULL!	3	3	#NULL!	7	7	#NULL!	0	0	0	0	0	0	0	0	0	0	Abdomen - HBP	gas	#NULL!	#NULL!	#NULL!
3	76	Female	57	0	0	827.97	0	5	0	20	PARACETAMOL 1000MG	0	20	44	#NULL!	6	5	#NULL!	8	6	#NULL!	0	0	1	0	1	0	1	0	0	0	Limb	gas	12	0	#NULL!
2	75	Female	74	0	0	3650	100	12	0	20		0	15	44	68	2	1	1	3	3	2	1	1	1	0	1	0	0	0	0	0	Limb	gas	2	3	0
2	39	Male	73.8	0	0	436.25	0	4.5	0	20		1	30	#NULL!	#NULL!	1	#NULL!	#NULL!	2	#NULL!	#NULL!	0	0	1	0	1	0	1	0	0	0	Abdomen - CRT	gas	21	#NULL!	#NULL!
1	46	Female	45	0	0	3000	0	10	0	60	VOLTAREN 75MG, PANADOL 1000MG	0	25	49	73	1	2	1	4	3	5	1	1	0	0	0	0	0	0	0	0	Abdomen - HBP	tiva	9	7	2
3	87	Female	40	0	0	1040	0	5	0	5		0	9	33	57	0	0	0	2	3	3	0	0	1	0	1	0	0	0	0	0	Abdomen - CRT	gas	4	16	7
3	80	Male	64.5	0	0	680.48	0	6	0	20	PARACETAMOL 1000MG	0	24	48	#NULL!	0	0	#NULL!	0	0	#NULL!	0	0	0	0	0	0	0	0	0	0	Limb	gas	6	1	#NULL!
2	73	Male	65.5	0	0	927.48	0	6	0	30		1	25	49	#NULL!	0	0	#NULL!	3	1	#NULL!	0	0	0	0	0	0	0	0	0	0	Abdomen - HBP	gas	4	0	#NULL!
3	80	Female	62	0	0	0	100	6	0	20	PARACETAMOL 1000MG	1	23	47	#NULL!	3	1	#NULL!	3	5	#NULL!	0	0	1	0	1	0	1	0	0	0	Limb	gas	2	1	#NULL!
2	46	Female	62.5	0	0	1350	0	10	0	0		1	18	#NULL!	#NULL!	0	#NULL!	#NULL!	2	#NULL!	#NULL!	0	0	0	0	0	0	0	0	0	0	Abdomen - GYN	tiva	9	#NULL!	#NULL!
2	74	Male	60	0	0	2340	100	7	0	0		0	24	48	#NULL!	5	4	#NULL!	7	6	#NULL!	0	0	1	0	1	0	0	0	0	0	Abdomen - CRT	gas	13	3	#NULL!
2	20	Female	47	0	0	1790	0	7	0	20	PARACETAMOL 1000MG	1	23	47	#NULL!	5	3	#NULL!	7	5	#NULL!	1	1	1	0	1	1	1	1	0	0	Spine	gas	1	5	#NULL!
3	98	Female	30	0	0	291.3	100	3	0	20	PARACETAMOL 600MG	1	7	#NULL!	#NULL!	0	#NULL!	#NULL!	1	#NULL!	#NULL!	0	0	1	0	1	0	0	0	0	0	Abdomen - CRT	gas	7	#NULL!	#NULL!
3	64	Male	70	0	0	1960	0	6	0	10	PARACETAMOL 1000MG	1	18	42	#NULL!	5	0	#NULL!	9	6	#NULL!	0	0	1	0	1	0	1	0	0	0	Spine	gas	1	1	#NULL!
3	76	Male	42	0	0	222.6	100	2	0	10	PARACETAMOL 630MG	0	17	41	69	#NULL!	6	6	#NULL!	8	8	0	0	1	0	1	0	1	1	0	0	Limb	gas	#NULL!	#NULL!	5
2	79	Male	60	0	0	1140	0	3	0	20	PARACETAMOL 1000MG	1	13	37	#NULL!	2	0	#NULL!	8	3	#NULL!	0	0	0	0	0	0	0	0	0	0	Abdomen - CRT	gas	6	5	#NULL!
3	83	Female	55	0	1	804.35	200	6	0	0		0	20	44	68	#NULL!	1	1	#NULL!	2	1	0	0	0	0	1	0	0	0	0	0	Abdomen - CRT	gas	#NULL!	#NULL!	5
3	61	Male	88	0	0	2500	0	10.5	0	20		0	13	37	#NULL!	3	0	#NULL!	6	7	#NULL!	0	0	1	0	1	0	0	0	0	0	Spine	gas	16	5	#NULL!
2	72	Male	65	0	0	3160	0	8	0	0	PANADOL 1000MG	1	20	44	#NULL!	0	0	#NULL!	0	0	#NULL!	1	0	1	0	1	0	0	0	0	0	Head and Neck	tiva	3	0	#NULL!
2	76	Male	59.1	0	0	7830	0	5	0	50		1	22	46	#NULL!	5	3	#NULL!	8	5	#NULL!	0	0	1	0	1	0	0	0	0	0	Abdomen - UGI	tiva	30	7	#NULL!
3	31	Female	51.6	0	0	1490	100	6	0	0	PARACETAMOL 1000MG	1	12	36	#NULL!	1	1	#NULL!	6	4	#NULL!	0	0	1	0	1	0	0	0	0	0	Abdomen - URO	gas	6	5	#NULL!
1	55	Female	61.9	0	0	6395	0	10.5	0	30	PARACETAMOL 1000MG	1	24	48	72	3	2	1	6	6	5	0	0	1	0	0	0	0	1	0	0	Abdomen - HBP	tiva	13	12	7
2	14	Male	41	0	0	1080	0	6	20	25	PARACETAMOL 750MG	1	20	44	68	1	2	1	4	6	4	0	0	1	0	1	0	1	0	0	0	Spine	gas	38	19	15
3	87	Female	54	0	0	1660	0	7.5	0	0	PARACETAMOL 1000MG	1	16	40	#NULL!	1	1	#NULL!	2	2	#NULL!	0	0	1	0	0	0	0	0	0	0	Abdomen - CRT	tiva	4	0	#NULL!
3	68	Female	41	0	0	941.2	100	6	0	25	PARACETAMOL 800MG	1	8	32	#NULL!	0	0	#NULL!	0	1	#NULL!	0	0	1	0	1	0	0	0	0	0	Abdomen - CRT	gas	2	3	#NULL!
2	69	Female	66.5	0	0	3410	0	11	0	0	PARACETAMOL 1000MG	1	16	40	#NULL!	1	1	#NULL!	3	3	#NULL!	0	0	1	0	1	0	0	0	0	0	Abdomen - GYN	gas	14	3	#NULL!
1	58	Female	50	0	0	0	0	5	0	0	PARACETAMOL 1000MG	1	23	47	#NULL!	5	4	#NULL!	6	7	#NULL!	1	0	0	0	0	0	0	1	0	0	Abdomen - GYN	tiva	33	4	#NULL!
3	76	Male	58.9	0	0	2290	0	4.5	0	0		1	25	49	#NULL!	1	0	#NULL!	2	1	#NULL!	0	0	1	0	1	0	0	0	0	0	Abdomen - URO	tiva	11	9	#NULL!
2	53	Female	60	0	0	1320	0	4.5	0	0		1	22	#NULL!	#NULL!	4	#NULL!	#NULL!	6	#NULL!	#NULL!	0	0	1	0	1	0	0	0	0	0	Limb	gas	1	#NULL!	#NULL!
2	63	Female	42.8	0	0	0	803.33	9	0	0		0	26	50	74	#NULL!	0	0	#NULL!	3	2	0	0	0	0	0	0	0	0	0	0	Abdomen - HBP	gas	#NULL!	#NULL!	4
2	46	Male	58	0	0	8190	0	15	0	75		0	16	40	64	2	1	1	4	5	4	1	0	1	0	1	0	0	0	0	0	Abdomen - HBP	tiva	8	10	0.809999
2	74	Male	60	0	0	2940	0	12	0	50	PARACETAMOL 1000MG	1	20	44	60	2	2	2	3	3	5	0	0	1	0	1	0	0	0	0	0	Abdomen - UGI	tiva	11	33	5
2	47	Male	65.2	0	0	3060	0	8	0	20		1	15	39	63	5	2	1	6	5	3	0	0	1	0	1	0	0	0	0	0	Abdomen - URO	gas	32	20	1
3	66	Male	54.2	0	0	1155	0	10	0	25	PARACETAMOL 1000MG	1	18	32	#NULL!	1	1	#NULL!	2	3	#NULL!	0	0	1	0	0	0	0	0	0	0	Abdomen - HBP	gas	13	9	#NULL!
2	55	Male	72.5	0	0	1630	0	8	0	30	PARACETAMOL 1000MG	1	9	23	57	1	1	1	6	6	4	0	0	1	0	1	0	0	0	0	0	Abdomen - HBP	gas	3	15.4	4.6
3	77	Female	54	0	0	250	10	7.5	0	15		0	17	41	65	2	1	0	3	5	2	0	0	1	0	0	0	0	0	0	0	Abdomen - HBP	tiva	9	5	0
2	60	Male	61.9	0	0	3150	0	11	57.27	20	PARACETAMOL 1000MG	1	1	25	#NULL!	1	0	#NULL!	2	1	#NULL!	0	0	1	0	0	0	0	0	0	0	Abdomen - other	gas	2	0	#NULL!
3	78	Female	51	0	0	1690	0	7	0	40		1	26	50	74	2	2	0	3	4	2	0	0	1	0	0	0	0	0	0	0	Abdomen - HBP	tiva	12	11	5
2	65	Male	55.1	0	0	2720	0	9	0	30		1	22	46	70	1	1	1	5	6	3	0	0	1	0	0	0	0	0	0	0	Abdomen - HBP	tiva	2	2	0
2	49	Female	76	0	0	999.4	100	8	0	0	VOLTAREN 62.5MG, PARACETAMOL 1000MG	1	18	42	#NULL!	1	1	#NULL!	4	3	#NULL!	0	0	0	0	1	0	0	0	0	0	Abdomen - GYN	gas	5	0	#NULL!
2	65	Male	58	0	0	5480	100	7	60.5	20	PARACETAMOL 1000MG	1	16	40	#NULL!	4	0	#NULL!	5	1	#NULL!	0	0	0	0	0	0	0	0	0	0	Head and Neck	tiva	3	2	#NULL!
3	81	Male	62	0	0	400	0	6	0	50		0	17	41	65	2	7	4	8	8	4	0	0	0	0	1	1	1	0	0	0	Spine	gas	2	1	4
2	57	Male	61.3	0	0	2200	200	10.5	0	25		1	20	48	72	2	1	0	6	5	2	0	0	1	0	0	1	1	0	0	0	Abdomen - HBP	gas	19	23	4
2	74	Male	82.1	0	0	815.08	0	3	0	15		1	17	41	#NULL!	2	1	#NULL!	3	2	#NULL!	0	0	1	0	0	0	0	0	0	0	Abdomen - HBP	gas	11	2	#NULL!
2	69	Male	58	0	1	0	50	4	0	30		0	9	33	57	#NULL!	1	2	#NULL!	3	4	0	0	0	0	0	0	0	0	0	0	Abdomen - HBP	gas	#NULL!	#NULL!	10
2	64	Male	69	0	0	4550	0	15	0	70	PARACETAMOL 1000MG	1	20	44	68	4	4	1	5	5	3	0	0	0	0	1	0	1	0	0	0	Abdomen - HBP	tiva	4.5	16.5	10
1	55	Female	48.5	0	0	2290	100	9	0	0	PARACETAMOL 800MG, VOLTAREN 50MG	1	19	43	#NULL!	2	2	#NULL!	5	7	#NULL!	1	1	1	0	1	0	0	0	0	0	Abdomen - URO	gas	7	3	#NULL!
3	64	Female	49	0	0	696	200	3	0	0	PARACETAMOL 600MG	1	6	30	54	4	3	1	8	8	3	0	0	1	0	0	0	0	0	0	0	Abdomen - HBP	gas	#NULL!	#NULL!	1
1	51	Female	54	0	0	0	0	8	15.8	0	PARACETAMOL 1000MG, VOLTAREN 75MG	1	23	#NULL!	#NULL!	2	#NULL!	#NULL!	3	#NULL!	#NULL!	0	0	0	0	1	0	1	1	0	0	Abdomen - GYN	tiva	7	#NULL!	#NULL!
2	41	Female	54	0	0	2835	100	7.5	0	0	PARACETAMOL 750MG, KETOROLAC 20MG	1	16	#NULL!	#NULL!	1	#NULL!	#NULL!	2	#NULL!	#NULL!	0	0	1	0	1	0	0	0	0	0	Abdomen - GYN	tiva	4	#NULL!	#NULL!
3	70	Male	74.4	0	0	2620	0	5	0	20	PARACETAMOL 1000MG	1	21	45	#NULL!	3	2	#NULL!	5	3	#NULL!	0	0	1	0	1	0	0	0	0	0	Limb	gas	5	0	#NULL!
3	65	Female	50	0	0	3020	0	9	0	0	PANADOL 1000MG	0	16	40	64	1	1	1	3	3	3	1	1	0	0	0	0	0	0	0	0	Abdomen - URO	gas	6	0	7
2	71	Female	64	0	0	0	0	10	59.43	0	PARACETAMOL 1000MG	1	17	41	#NULL!	3	2	#NULL!	4	4	#NULL!	0	0	1	0	1	0	0	0	0	0	Abdomen - GYN	tiva	10	4	#NULL!
3	70	Female	55	0	0	1500	0	6	0	20	PARACETAMOL 900MG	1	23	47	#NULL!	3	1	#NULL!	8	8	#NULL!	1	1	0	0	1	1	0	1	0	0	Limb	gas	8	0	#NULL!
2	78	Female	57	0	0	593	0	4	0	0		0	17	41	#NULL!	1	1	#NULL!	3	3	#NULL!	0	0	1	0	1	0	0	1	0	0	Abdomen - HBP	gas	6	4	#NULL!
2	75	Female	57	0	0	455	0	5	0	15		0	7	31	#NULL!	3	1	#NULL!	5	4	#NULL!	0	0	0	0	1	1	1	0	0	0	Abdomen - CRT	gas	2	0	#NULL!
3	55	Male	61	0	1	1880	0	6	0	15		0	14	38	62	#NULL!	2	0	#NULL!	4	7	0	0	1	0	1	0	1	0	0	0	Limb	gas	#NULL!	#NULL!	9.6
2	70	Male	84	0	0	7860	0	15	0	70		1	17	41	65	2	2	0	6	5	3	0	0	1	0	0	0	0	0	0	0	Abdomen - HBP	tiva	15	10	4
2	56	Male	70.5	0	0	1000	0	10	0	20		0	16	40	#NULL!	2	1	#NULL!	4	3	#NULL!	0	0	1	0	1	0	0	0	0	0	Abdomen - URO	gas	22	1	#NULL!
2	70	Male	67.3	0	0	2645	0	9	0	25	PARACETAMOL 1000MG	1	21	45	69	2	2	1	8	5	3	0	0	0	0	0	0	0	0	0	0	Abdomen - CRT	tiva	35	22	10
2	45	Female	78	0	0	4	0	10	0	70	DICLOFENAC 75MG	1	16	40	#NULL!	2	0	#NULL!	3	2	#NULL!	0	0	0	0	1	0	1	0	0	0	Abdomen - CRT	tiva	10.5	6	#NULL!
2	58	Female	55.2	0	1	3990	100	12	73.6	40	PARACETAMOL 1000MG	0	16	40	#NULL!	#NULL!	1	#NULL!	#NULL!	3	#NULL!	0	0	0	0	0	0	0	0	0	0	OMD	tiva	#NULL!	#NULL!	#NULL!
2	62	Female	54	0	0	2830	0	9	0	30	PARACETAMOL 1000MG	0	20	44	#NULL!	2	2	#NULL!	3	3	#NULL!	0	0	0	0	1	1	1	0	0	0	Limb	tiva	2	2	#NULL!
2	88	Male	50	0	0	0	150	4.5	0	15	PARACETAMOL 1000MG	1	7	#NULL!	#NULL!	0	#NULL!	#NULL!	2	#NULL!	#NULL!	0	0	1	0	0	0	0	0	0	0	Abdomen - CRT	gas	2	#NULL!	#NULL!
1	52	Male	70	0	0	842.1	0	5	0	10	PARACETAMOL 1000MG	1	10	34	58	2	1	0	4	2	3	0	0	1	0	1	0	0	0	0	0	Abdomen - UGI	gas	6	43	13
2	52	Female	70.6	0	0	6130	0	15	0	60	PARACETAMOL 1000MG	1	18	42	66	1	2	2	4	3	3	1	0	1	0	1	0	0	1	0	0	Head and Neck	tiva	14	28	0
1	42	Female	68	0	0	0	100	10.5	0	25		1	10	34	58	2	2	0	3	8	5	0	0	1	0	1	0	0	0	0	0	Abdomen - GYN	gas	14	9	5
2	39	Female	54.5	0	0	1610	0	5	0	10	PARACETAMOL 1000MG, VOLTAREN 75MG	1	18	42	66	5	3	1	7	4	2	0	0	1	0	1	0	0	0	0	0	Abdomen - CRT	tiva	4	5	2
3	58	Male	78	0	0	194	100	11	0	20		1	24	48	72	3	0	0	5	5	5	0	0	1	0	1	0	1	0	0	0	Abdomen - UGI	gas	65	26	25
3	75	Male	116	0	0	3190	100	0	0	0		1	12	36	60	3	5	4	4	7	5	0	0	1	0	1	0	1	0	0	0	Abdomen - CRT	tiva	4	35	23
3	69	Male	58	0	0	705.86	100	7	0	0		0	24	48	72	4	9	6	7	10	7	0	0	1	0	0	0	0	0	0	0	Abdomen - HBP	gas	7	1	13
2	26	Female	47	0	0	4930	0	10	46.13	70	PARACETAMOL 1000MG	1	15	39	#NULL!	2	3	#NULL!	2	5	#NULL!	1	0	0	0	0	0	0	0	0	0	Spine	tiva	35	2	#NULL!
1	80	Male	65	0	0	1000	0	6	0	10		0	24	#NULL!	#NULL!	0	#NULL!	#NULL!	4	#NULL!	#NULL!	0	0	0	0	0	0	0	0	0	0	Spine	gas	5	#NULL!	#NULL!
3	36	Female	80	0	0	0	40	3	0	0		0	96	120	144	#NULL!	#NULL!	#NULL!	#NULL!	#NULL!	#NULL!	0	0	1	0	0	0	1	0	0	0	Limb	gas	17	20	22
2	13	Female	52	0	0	3190	0	6	0	20	PARACETAMOL 1000MG	1	16	40	64	3	3	1	5	4	2	0	0	1	0	0	0	1	0	0	0	Spine	gas	23	30	4
3	75	Female	60	0	0	521.39	0	3	0	10	PARACETAMOL 1000MG	1	15	39	63	5	2	1	6	4	2	0	0	1	0	1	0	0	0	0	0	Abdomen - CRT	gas	4	8	4
3	62	Female	44	0	0	5740	0	5	0	0	PARACETAMOL 660MG	1	14	#NULL!	#NULL!	0	#NULL!	#NULL!	0	#NULL!	#NULL!	1	1	1	0	1	0	0	0	0	0	Head and Neck	tiva	3	#NULL!	#NULL!
3	94	Male	55	0	1	2120	0	10	0	0		0	12	36	60	#NULL!	1	1	#NULL!	2	3	0	0	1	0	1	0	0	0	0	0	Abdomen - CRT	gas	#NULL!	#NULL!	10
2	83	Male	57	0	0	4380	0	0	0	90	PARACETAMOL 1000MG	1	16	40	64	0	0	2	2	2	4	0	0	1	0	0	0	1	0	0	0	Abdomen - HBP	tiva	#NULL!	#NULL!	#NULL!
1	14	Female	41	0	0	0	100	6	0	20	PANADOL 1000MG	0	15	39	#NULL!	5	5	#NULL!	7	6	#NULL!	0	0	1	0	1	0	1	0	0	0	Spine	gas	11	7	#NULL!
2	77	Female	48	0	0	2500	0	6	0	0		1	15	39	#NULL!	3	0	#NULL!	4	4	#NULL!	0	0	1	0	0	0	0	0	0	0	Abdomen - CRT	tiva	5	5	#NULL!
3	58	Male	120	0	0	0	200	5	0	0	PARACETAMOL 1000MG	1	24	48	#NULL!	2	1	#NULL!	6	2	#NULL!	0	0	1	0	1	0	0	0	0	0	Limb	gas	39	20	#NULL!
2	27	Male	98	0	0	1770	0	10	0	0		0	21	45	#NULL!	3	1	#NULL!	4	1	#NULL!	1	0	1	0	1	0	1	0	0	0	Head and Neck	tiva	34.5	0	#NULL!
1	26	Male	67.2	0	0	6230	0	12	0	0		1	12	36	60	5	4	4	7	5	5	0	0	1	0	0	0	0	0	0	0	Abdomen - HBP	gas	15	52	17
2	54	Female	87.5	0	0	25	100	12	0	40		0	14	38	#NULL!	4	1	#NULL!	5	5	#NULL!	1	0	1	0	1	0	1	0	0	0	Abdomen - GYN	gas	21	2.67	#NULL!
2	48	Male	67	0	0	1040	100	8	0	20	PARACETAMOL 1000MG	1	20	44	#NULL!	3	1	#NULL!	6	3	#NULL!	0	0	1	0	1	0	0	0	0	0	Abdomen - other	gas	48	15	#NULL!
3	52	Male	62	0	0	0	1017.5	15	0	0		0	11	35	59	#NULL!	2	2	#NULL!	4	4	0	0	0	0	0	1	1	0	0	0	Abdomen - HBP	gas	#NULL!	#NULL!	17
1	29	Female	73	0	0	1380	0	6	0	20		0	18	42	#NULL!	4	3	#NULL!	6	7	#NULL!	1	0	0	0	1	0	1	1	0	0	TRAUMA	gas	35	0	#NULL!
3	63	Female	57	0	0	2430	0	9	0	15	PARACETAMOL 855MG	1	21	45	69	5	1	2	7	1	2	0	0	1	0	1	0	1	0	0	0	Limb	tiva	8	0	0
1	67	Male	56	0	0	2520	0	9	0	30	VOLTAREN 75MG, PARACETAMOL 1000MG	1	15	39	#NULL!	5	1	#NULL!	6	1	#NULL!	0	0	0	0	1	0	1	0	0	0	Limb	gas	13	0	#NULL!
3	57	Female	37.5	0	0	11480	0	10	0	30	PARACETAMOL 1000MG	1	24	48	#NULL!	1	0	#NULL!	2	0	#NULL!	0	0	1	0	1	0	0	0	0	0	Abdomen - CRT	tiva	13	2	#NULL!
2	44	Female	56.5	0	0	1360	0	7	0	0	PARACETAMOL 1000MG, VOLTAREN 50MG	1	19	43	#NULL!	3	0	#NULL!	7	2	#NULL!	0	0	0	0	1	0	1	0	0	0	Abdomen - GYN	gas	4	0	#NULL!
2	39	Female	49.5	0	0	665.44	0	6	0	0		1	24	48	#NULL!	3	1	#NULL!	6	3	#NULL!	0	0	1	0	1	0	0	1	1	0	Abdomen - GYN	gas	32	4	#NULL!
2	56	Male	72.5	0	0	0	0	9	0	0	PARACETAMOL 1000MG	1	15	39	63	2	1	1	8	4	3	0	0	1	0	1	0	0	0	0	0	Abdomen - URO	tiva	25	21	14
4	48	Male	45	0	1	0	100	6	0	20		0	9	33	57	#NULL!	3	1	#NULL!	6	3	0	0	1	0	0	0	0	0	0	0	Abdomen - other	gas	#NULL!	#NULL!	44
2	77	Female	42.4	0	0	1040	0	4	0	10		0	22	46	72	2	2	2	5	3	2	0	0	1	0	0	0	1	0	0	1	Abdomen - HBP	gas	29	9	9
1	45	Male	54	0	0	1920	0	0	0	20	TRAMADOL 100MG, PARACETAMOL 1000MG	0	18	42	66	1	3	1	3	4	4	0	0	1	0	0	0	0	0	0	0	Abdomen - HBP	gas	7	7	7
3	61	Male	65.7	0	0	1350	100	5	0	20	PANADOL 1000MG	0	21	45	#NULL!	1	1	#NULL!	3	1	#NULL!	0	0	1	0	1	0	0	0	0	0	Abdomen - URO	gas	5	3	#NULL!
3	77	Female	67.7	0	1	229.5	0	10.5	0	30		0	16	40	64	#NULL!	1	0	#NULL!	1	0	0	0	0	0	0	0	0	0	0	0	Abdomen - HBP	gas	#NULL!	#NULL!	3
3	67	Male	34.9	0	0	644.95	100	6	0	20	PARACETAMOL 750MG	1	12	36	#NULL!	2	2	#NULL!	8	3	#NULL!	0	0	1	0	1	0	0	0	0	0	Abdomen - UGI	gas	11	12	#NULL!
2	54	Female	49.5	0	0	2000	0	6	0	20		0	15	39	63	2	2	2	4	4	3	1	1	0	0	0	0	0	0	0	0	Abdomen - URO	gas	11	29	1
2	63	Male	72.2	0	0	1830	0	7	0	30	PANADOL 1000MG	0	18	42	#NULL!	2	4	#NULL!	6	6	#NULL!	0	0	1	0	1	0	0	0	0	0	Abdomen - CRT	gas	4	4	#NULL!
2	64	Male	46.5	0	0	1230	0	5	0	10		0	21	45	#NULL!	2	0	#NULL!	3	3	#NULL!	0	0	1	0	1	0	0	0	0	0	Abdomen - URO	gas	10	7	#NULL!
2	56	Male	53	0	0	5030	0	10	0	75		0	11	35	#NULL!	2	2	#NULL!	3	2	#NULL!	1	1	1	0	0	0	0	0	0	0	Abdomen - HBP	tiva	12	2	#NULL!
2	70	Female	70.5	0	0	2560	0	9	0	30		1	21	49	#NULL!	2	0	#NULL!	2	3	#NULL!	0	0	0	0	1	1	1	0	0	0	Limb	tiva	4	2	#NULL!
2	70	Male	84	0	0	4700	0	0	0	0		0	25	49	#NULL!	2	3	#NULL!	4	5	#NULL!	0	0	1	0	0	0	0	0	0	0	Abdomen - HBP	tiva	10	5	#NULL!
2	55	Male	43.3	0	0	1720	0	3	0	0	PANADOL 650MG	0	19	43	67	2	0	0	3	3	0	0	0	1	0	1	0	0	0	0	0	Head and Neck	gas	12.01	0.99	1
1	38	Female	50	0	0	562	100	6	0	0	PANADOL 750MG	0	20	#NULL!	#NULL!	0	#NULL!	#NULL!	3	#NULL!	#NULL!	0	0	0	0	1	0	0	0	0	0	Abdomen - GYN	gas	12	#NULL!	#NULL!
2	64	Male	84	0	0	1420	0	5	24.33	0	PARACETAMOL 1000MG	1	24	#NULL!	#NULL!	0	#NULL!	#NULL!	1	#NULL!	#NULL!	0	0	0	0	0	0	0	0	0	0	Limb	tiva	19	#NULL!	#NULL!
1	54	Male	65	0	0	1008.75	0	15	0	0	PARACETAMOL 1000MG	0	18	42	66	4	2	2	10	5	5	0	0	1	0	1	0	1	0	0	0	Limb	gas	33	5	6
3	84	Male	76.1	0	0	1550	0	6	0	0		1	20	#NULL!	#NULL!	0	#NULL!	#NULL!	0	#NULL!	#NULL!	0	0	0	0	0	0	1	0	0	0	Abdomen - HBP	gas	25	#NULL!	#NULL!
2	73	Female	60	0	0	1460	0	15	44.67	0	PARACETAMOL 1000MG	1	24	48	72	1	0	1	3	5	5	0	0	1	0	1	0	1	1	0	0	Limb	tiva	8	7	3
3	69	Male	60	0	0	0	125	7	0	25	PARACETAMOL 1000MG	1	14	38	62	3	#NULL!	5	5	#NULL!	6	1	0	1	0	1	1	1	0	0	0	Abdomen - HBP	gas	10	11	9
3	86	Male	53.5	0	0	0	0	0	0	0		0	23	47	71	2	#NULL!	1	4	#NULL!	2	0	0	1	0	0	0	1	0	0	1	Abdomen - HBP	gas	31	1	5
3	36	Female	80	0	0	1040	0	6	0	20	PARACETAMOL 1000MG	0	21	45	#NULL!	#NULL!	#NULL!	#NULL!	#NULL!	#NULL!	#NULL!	0	0	0	0	0	0	0	0	0	0	TRAUMA	gas	13	10	#NULL!
2	75	Male	50	0	0	406	0	5	0	0		0	12	36	60	6	1	2	8	8	7	0	0	1	0	1	0	0	0	0	0	Abdomen - CRT	gas	1	9	5
2	86	Female	45	0	0	753.75	0	3	0	0	PARACETAMOL 650MG	1	10	34	58	2	2	4	4	6	5	0	0	1	0	1	0	0	0	0	0	Abdomen - other	gas	4	6	1
2	13	Female	48.5	0	0	3370	0	6	0	20	PARACETAMOL 1000MG	1	19	43	67	3	4	3	6	6	4	0	0	1	0	1	1	1	0	0	0	Spine	gas	9	14	12
2	58	Male	61	0	0	591.09	100	6	0	20		1	23	47	71	2	1	1	8	4	5	1	1	1	0	1	0	0	0	0	0	Abdomen - UGI	gas	20	6	5
1	42	Female	95	0	0	807.5	100	7	0	20	KETOROLAC 30MG	0	15	39	#NULL!	5	4	#NULL!	7	5	#NULL!	0	0	0	0	1	0	1	0	0	0	Limb	gas	18	25	#NULL!
2	46	Male	63.5	0	0	1560	0	10	0	25	PARACETAMOL 1000MG	1	20	44	#NULL!	2	2	#NULL!	8	3	#NULL!	0	0	1	0	1	0	0	0	0	0	Abdomen - UGI	tiva	16	5	#NULL!
3	66	Male	55.8	0	0	1760	100	10	0	20		1	21	45	#NULL!	1	1	#NULL!	3	2	#NULL!	0	0	0	0	1	1	1	0	0	0	Abdomen - HBP	gas	6	1	#NULL!
2	55	Male	77.9	0	0	2790	0	12	0	30	VOLTAREN 75MG, PARACETAMOL 1000MG	1	17	41	#NULL!	1	1	#NULL!	3	2	#NULL!	0	0	0	0	0	1	1	0	0	0	Abdomen - HBP	gas	3	1	#NULL!
2	62	Female	76	0	0	4250	0	8	0	0		0	20	#NULL!	#NULL!	3	#NULL!	#NULL!	4	#NULL!	#NULL!	0	0	1	0	1	0	0	0	0	0	Head and Neck	gas	1	#NULL!	#NULL!
3	75	Male	54.2	0	0	2610	100	5	0	30		1	12	36	60	0	0	0	3	4	2	0	0	0	0	1	1	1	0	0	0	Abdomen - HBP	gas	6	14	4
2	58	Male	59.5	0	0	1680	0	9	0	20	PARACETAMOL 1000MG	1	24	48	72	0	0	2	8	5	4	0	0	0	0	1	1	1	0	0	0	Abdomen - HBP	gas	35	30	15
3	59	Female	60.3	0	0	740.44	0	4	0	20	PARACETAMOL 1000MG	1	19	43	67	5	2	2	7	3	3	0	0	0	0	1	1	0	0	0	0	Spine	gas	5	9	8
2	50	Male	64	0	0	1390	100	8	0	40	PARACETAMOL 1000MG	1	24	48	#NULL!	2	0	#NULL!	8	3	#NULL!	0	0	1	0	1	1	1	0	0	0	Abdomen - URO	gas	22	5	#NULL!
2	33	Female	50	0	0	6580	100	13.5	0	25	PARACETAMOL 1000MG	1	14	#NULL!	#NULL!	1	#NULL!	#NULL!	4	#NULL!	#NULL!	1	1	0	0	1	1	0	0	0	0	Limb	tiva	4	#NULL!	#NULL!
2	55	Female	52	0	0	961.2	0	15	0	50	PARACETAMOL 1000MG, VOLTAREN 75MG	1	19	#NULL!	#NULL!	0	#NULL!	#NULL!	2	#NULL!	#NULL!	1	1	1	0	1	0	0	0	0	0	Abdomen - GYN	tiva	4	#NULL!	#NULL!
2	53	Female	58	0	0	2480	0	10	0	50	PARACETAMOL 1000MG	1	23	47	#NULL!	2	0	#NULL!	3	2	#NULL!	0	0	1	0	1	0	1	0	0	0	Abdomen - GYN	tiva	11	1	#NULL!
2	51	Female	53	0	0	1750	0	7	0	0	PARACETAMOL 1000MG	1	19	43	#NULL!	0	0	#NULL!	10	1	#NULL!	0	0	1	0	1	0	0	0	0	0	Abdomen - GYN	tiva	7	0	#NULL!
1	53	Female	61	0	0	1390	0	8	0	0	PARACETAMOL 1000MG	1	24	48	#NULL!	0	0	#NULL!	4	7	#NULL!	1	1	1	0	1	0	1	1	0	0	Abdomen - GYN	gas	15	2	#NULL!
4	89	Female	43	0	0	953.42	100	4	0	10	PARACETAMOL 650MG	1	14	38	#NULL!	2	1	#NULL!	3	3	#NULL!	0	0	1	0	1	0	0	0	0	0	Abdomen - CRT	gas	32	15	#NULL!
4	63	Male	42	0	0	0	200	2	0	0		0	19	#NULL!	#NULL!	1	#NULL!	#NULL!	3	#NULL!	#NULL!	0	0	0	0	0	0	0	0	0	0	Abdomen - VAS	gas	14	#NULL!	#NULL!
2	80	Female	56.8	0	0	1140	0	6	0	15		1	16	40	#NULL!	#NULL!	#NULL!	#NULL!	#NULL!	#NULL!	#NULL!	1	0	1	0	1	1	0	0	0	0	Abdomen - HBP	gas	25	30	#NULL!
2	16	Male	39.6	0	1	4780	100	6	0	0		0	12	36	60	#NULL!	2	1	#NULL!	6	6	0	0	1	0	1	0	0	0	0	0	Spine	tiva	#NULL!	#NULL!	13
2	49	Male	60	0	0	607.7	0	6	0	20		1	16	#NULL!	#NULL!	1	#NULL!	#NULL!	7	#NULL!	#NULL!	0	0	1	0	1	0	0	0	0	0	TRAUMA	gas	15	#NULL!	#NULL!
3	55	Male	55	0	0	2270	100	10	54.67	30	PARACETAMOL 1000MG	1	17	41	65	5	0	4	7	6	6	0	0	0	0	0	0	0	0	0	0	Spine	gas	86	90	26
3	77	Female	44.5	0	0	799.22	0	5	0	10	PARACETAMOL 800MG	1	12	36	60	4	3	0	6	7	0	0	0	0	0	0	0	0	0	0	0	Abdomen - UGI	gas	9	14	2
3	85	Male	70	0	0	1500	0	6	0	0		1	28	52	76	2	2	0	4	4	2	0	0	1	0	0	0	0	0	0	0	Abdomen - CRT	gas	15	9	1
3	69	Male	58	0	0	0	125	7	0	25	PARACETAMOL 1000MG	1	160	184	208	2	2	2	5	6	4	0	0	1	0	0	0	0	0	0	0	Abdomen - HBP	gas	51	8	9
1	45	Female	59	0	0	971.73	100	6	0	0	VOLTAREN 60MG, PARACETAMOL 1000MG	1	22	#NULL!	#NULL!	0	#NULL!	#NULL!	6	#NULL!	#NULL!	0	0	0	0	0	0	0	1	0	0	Abdomen - GYN	gas	6	#NULL!	#NULL!
2	45	Female	49	0	0	718.1	100	5	0	0	PARACETAMOL 800MG, VOLTAREN 50MG	1	19	#NULL!	#NULL!	0	#NULL!	#NULL!	5	#NULL!	#NULL!	1	0	0	0	0	0	0	0	0	0	Abdomen - GYN	gas	3	#NULL!	#NULL!
3	68	Male	56	0	0	1090	0	9	0	30	VOLTAREN 75MG, PARACETAMOL 1000MG	1	23	47	71	5	4	4	7	6	7	1	1	1	0	1	1	0	0	0	0	Abdomen - CRT	gas	40	18	14
2	58	Male	89	0	0	3455	0	9	0	30	VOLTAREN 75MG, PARACETAMOL 1000MG	1	17	41	65	0	0	0	5	2	4	0	0	1	0	1	0	0	0	0	0	Abdomen - CRT	gas	13	14	7
2	65	Male	58.6	0	0	1790	0	7	0	20		1	18	42	66	4	0	0	7	2	2	1	1	1	0	0	0	0	0	0	0	Abdomen - HBP	gas	10	4	1
3	57	Female	49.5	0	0	1980	0	7	0	20	PARACETAMOL 1000MG	1	19	#NULL!	#NULL!	3	#NULL!	#NULL!	5	#NULL!	#NULL!	1	1	1	0	1	0	0	1	0	0	Spine	gas	3	#NULL!	#NULL!
3	59	Female	60	0	1	183	150	2	0	20		0	14	38	#NULL!	4	4	#NULL!	6	5	#NULL!	1	0	1	0	1	0	1	0	0	0	Spine	gas	6	4	#NULL!
2	48	Male	72	0	0	0	0	9	0	30	PARACETAMOL 1000MG	1	19	43	67	3	2	2	6	6	6	0	0	1	0	0	0	0	0	0	0	Abdomen - HBP	gas	6	5	5
2	18	Female	76	0	0	2950	0	6	84	20	PANADOL 1000MG	0	20	44	#NULL!	5	2	#NULL!	8	6	#NULL!	1	1	0	0	1	1	1	0	0	0	Spine	gas	10	1	#NULL!
2	75	Male	59	0	0	1770	0	7	0	0	PARACETAMOL 1000MG	1	12	#NULL!	#NULL!	2	#NULL!	#NULL!	3	#NULL!	#NULL!	0	0	1	0	1	0	0	0	0	0	PLASTIC & RECONSTRUCTION	gas	0	#NULL!	#NULL!
3	72	Male	50	0	0	909	0	7	0	20	PARACETAMOL 1000MG	1	8	32	56	3	2	3	5	8	6	0	0	1	0	0	0	0	0	0	0	Abdomen - HBP	gas	9	46	22
3	88	Male	59	0	0	458.8	0	5	0	15		1	16	40	64	2	2	0	3	4	2	0	0	0	0	0	0	0	0	0	0	Abdomen - HBP	gas	5	10	3
2	43	Female	74.5	0	0	0	0	8	0	0	PARACETAMOL 1000MG	1	15	39	63	3	2	0	8	7	5	0	0	0	0	0	0	0	0	0	0	Abdomen - GYN	tiva	18	4	3
2	81	Female	46	0	0	0	100	0	0	0		0	19	43	#NULL!	2	1	#NULL!	4	3	#NULL!	0	0	0	0	0	0	0	0	0	0	Abdomen - URO	gas	3	1	#NULL!
3	68	Male	59.1	0	0	825.63	0	5	0	10		1	20	#NULL!	#NULL!	1	#NULL!	#NULL!	3	#NULL!	#NULL!	0	0	1	0	1	0	0	0	0	0	Abdomen - CRT	gas	2	#NULL!	#NULL!
3	80	Male	45	0	0	0	200	3	0	10		1	16	40	#NULL!	#NULL!	0	#NULL!	#NULL!	0	#NULL!	0	0	0	0	0	0	0	0	0	0	Abdomen - HBP	gas	#NULL!	#NULL!	#NULL!
3	75	Female	61.7	0	0	3670	0	12	0	15		1	9	23	57	2	5	5	2	8	8	0	0	1	0	0	0	0	0	0	0	Abdomen - HBP	gas	4	15	26
3	77	Male	73.5	0	0	2510	0	7	12.62	0		1	24	48	72	0	6	3	4	8	7	0	0	0	0	0	0	0	0	0	0	Head and Neck	tiva	4	15	7
3	55	Male	80	0	0	5090	0	15	0	70	PARACETAMOL 1000MG	1	24	#NULL!	#NULL!	1	#NULL!	#NULL!	5	#NULL!	#NULL!	0	0	0	0	0	0	0	0	0	0	TRAUMA	tiva	9	#NULL!	#NULL!
4	53	Male	50	0	0	0	100	10	0	20	PARACETAMOL 1000MG	0	39	#NULL!	#NULL!	0	#NULL!	#NULL!	0	#NULL!	#NULL!	0	0	0	0	0	0	0	0	0	0	Abdomen - CRT	gas	1	#NULL!	#NULL!
2	60	Female	49	0	0	1290	75	6	0	25		1	17	41	#NULL!	2	1	#NULL!	5	3	#NULL!	1	0	0	0	0	0	0	1	0	0	Abdomen - HBP	gas	11.7	3.3	#NULL!
3	75	Female	40	0	0	566.4	75	5	0	0		0	12	36	#NULL!	2	2	#NULL!	4	5	#NULL!	1	1	1	0	1	0	0	0	0	0	Abdomen - HBP	gas	11	7	#NULL!
2	58	Male	53	0	0	3370	0	12	0	35	PARACETAMOL 1000MG	1	17	41	65	4	2	2	7	5	3	0	0	1	0	0	0	1	0	0	0	Abdomen - HBP	gas	15	17	7
2	80	Male	61	0	0	2430	0	10	0	0		1	17	41	65	1	2	2	8	6	4	0	0	1	0	1	0	0	0	0	0	Abdomen - UGI	tiva	15	31.5	6
2	73	Female	55	0	0	3710	0	10	62.67	0	PARACETAMOL 1000MG	1	19	#NULL!	#NULL!	2	#NULL!	#NULL!	4	#NULL!	#NULL!	0	0	1	0	1	0	0	0	0	0	Spine	tiva	0	#NULL!	#NULL!
3	71	Female	47	0	0	2000	0	6	0	15	PARACETAMOL 1000MG	1	13	#NULL!	#NULL!	2	#NULL!	#NULL!	4	#NULL!	#NULL!	1	1	1	0	1	0	0	0	0	0	Spine	gas	3	#NULL!	#NULL!
2	42	Female	90	0	0	1021.97	100	8	0	0	PARACETAMOL 1000MG	1	24	#NULL!	#NULL!	2	#NULL!	#NULL!	6	#NULL!	#NULL!	0	0	1	0	0	0	0	0	0	0	Abdomen - GYN	gas	1.5	#NULL!	#NULL!
2	65	Male	58	0	0	717.26	100	6	0	20		1	21	45	#NULL!	0	0	#NULL!	6	2	#NULL!	0	0	1	0	0	0	1	0	0	0	Abdomen - HBP	gas	6	4.5	#NULL!
2	70	Male	78.8	0	0	1505	0	7	0	20		0	16	40	64	2	3	2	5	6	5	0	0	0	0	0	0	0	0	0	0	Abdomen - HBP	gas	26	26	23
2	73	Female	48.7	0	0	617.03	0	5	0	0	PARACETAMOL 800MG	1	19	43	#NULL!	2	2	#NULL!	4	5	#NULL!	0	0	1	0	1	0	0	0	0	0	Abdomen - GYN	gas	0	8	#NULL!
2	84	Male	57.5	0	0	1010	0	9	0	30	PARACETAMOL 1000MG	1	25	49	#NULL!	1	1	#NULL!	6	3	#NULL!	0	0	0	0	1	1	0	0	0	0	Abdomen - CRT	tiva	9	1	#NULL!
3	86	Female	44.1	0	0	967.05	0	7.5	0	20		1	20	44	#NULL!	2	2	#NULL!	5	4	#NULL!	1	1	1	0	1	0	0	0	0	0	Abdomen - CRT	tiva	5	4	#NULL!
2	63	Female	57	0	0	2600	0	9	0	50		1	17	41	#NULL!	5	1	#NULL!	5	2	#NULL!	0	0	1	0	1	0	0	1	1	0	Limb	gas	4	1	#NULL!
3	34	Female	50	0	0	3420	100	15	40	0	PARACETAMOL 965	0	14	38	62	#NULL!	9	1	#NULL!	10	3	0	0	0	0	1	1	0	0	0	0	Spine	gas	2	36	25
2	61	Female	55	0	0	0	170	6	0	40	VOLTAREN 50MG, PARACETAMOL 1000MG	1	23	47	71	1	5	1	5	6	3	1	1	1	0	1	0	1	1	0	0	Limb	gas	11	11	0
3	87	Female	50	0	0	462.5	75	4	0	0	PARACETAMOL 1000MG	1	8	32	56	#NULL!	1	0	#NULL!	4	#NULL!	0	0	0	0	0	1	0	0	0	0	Abdomen - other	gas	3	8	10
2	78	Male	71	0	0	5780	0	15	0	20	PARACETAMOL 1000MG	1	13	37	51	1	1	#NULL!	4	4	#NULL!	0	0	1	0	0	0	1	0	0	0	Abdomen - HBP	gas	3	29	3
2	63	Female	58	0	0	5450	0	3	0	0		1	19	43	67	0	0	0	0	3	3	0	0	0	0	0	0	0	0	0	0	Abdomen - UGI	tiva	#NULL!	#NULL!	#NULL!
2	74	Male	48.9	0	0	761.86	0	5	0	15		1	21	45	#NULL!	1	1	#NULL!	3	3	#NULL!	0	0	1	0	0	1	0	0	0	0	Abdomen - HBP	gas	5	4	#NULL!
3	81	Male	60.7	0	0	2520	0	15	0	30		1	12	36	60	1	1	1	4	4	3	0	0	1	0	0	0	0	0	0	0	Abdomen - HBP	gas	1	16	0
2	76	Male	66	0	0	2200	0	8	0	40		1	19	43	67	3	2	2	6	6	5	1	1	0	0	1	0	1	0	0	0	Abdomen - HBP	tiva	2	29	4
3	73	Male	55.4	0	0	0	0	0	0	0		0	13	37	61	3	4	3	5	4	5	0	0	1	0	0	0	0	0	0	0	Head and Neck	tiva	0	28	18
2	65	Female	65	0	0	1180	75	9	60	20		0	17	38	62	1	1	1	5	4	5	0	0	1	1	1	0	1	1	1	0	Limb	gas	21	9	4
3	62	Male	41.8	0	0	518.32	0	5	0	20	PARACETAMOL 600MG	1	18	42	66	1	1	1	2	5	3	0	0	1	0	1	0	0	0	1	0	Abdomen - CRT	gas	15	16	1
2	75	Male	59	0	0	1785	0	6	0	30	PARACETAMOL 1000MG	1	24	48	72	0	0	0	5	5	3	0	0	0	0	0	0	0	0	0	0	Spine	gas	30	4	9
2	47	Female	50.5	0	0	1960	0	7	0	20	PARACETAMOL 1000MG	1	19	43	#NULL!	0	0	#NULL!	4	3	#NULL!	0	0	1	0	0	0	0	0	0	0	Abdomen - CRT	gas	23	0	#NULL!
3	63	Male	67.4	0	0	1470	0	7	0	20		1	18	42	66	4	2	2	6	6	4	1	0	1	0	1	0	0	0	0	0	Abdomen - HBP	gas	20	10	1
3	66	Male	68	0	0	1540	0	6	0	15		1	20	44	68	3	2	2	6	5	5	0	0	1	0	1	0	0	0	0	0	Abdomen - HBP	gas	20	13	2
3	81	Female	47	0	0	950.61	0	5	0	0	PARACETAMOL 1000MG	1	20	44	#NULL!	1	1	#NULL!	1	2	#NULL!	0	0	1	0	0	0	0	0	0	0	Head and Neck	gas	9	0	#NULL!
3	73	Female	54	1	0	780.3	0	6	0	0	PARACETAMOL 1000MG	0	24	48	#NULL!	0	0	#NULL!	4	6	#NULL!	0	0	1	0	1	0	0	1	0	0	Limb	tiva	7	1	#NULL!
1	33	Female	62	0	0	803.52	75	7	0	0	PARACETAMOL 1000MG	1	18	42	#NULL!	1	1	#NULL!	6	4	#NULL!	1	0	1	0	1	0	0	1	0	0	Abdomen - GYN	gas	15	0	#NULL!
2	68	Male	70	0	0	2500	0	7	0	20		0	15	39	#NULL!	2	2	#NULL!	5	2	#NULL!	0	0	1	0	1	0	0	0	0	0	Spine	gas	25	34	#NULL!
1	26	Male	57	0	0	0	0	7.5	0	25		0	19	43	#NULL!	4	6	#NULL!	4	7	#NULL!	0	0	0	0	0	0	0	0	0	0	Limb	gas	7	41	#NULL!
3	67	Male	75	0	0	588.75	0	3	0	20	PARACETAMOL 1000MG	1	12	36	#NULL!	0	0	#NULL!	4	2	#NULL!	0	0	1	0	1	0	0	0	0	0	Abdomen - CRT	gas	1	6	#NULL!
2	83	Female	45.9	0	0	775.71	0	5	0	10		1	21	45	69	2	2	2	4	5	3	0	0	1	0	1	0	1	0	0	0	Abdomen - CRT	gas	27	20	6
1	29	Male	70	0	0	2780	100	10.5	0	20	PARACETAMOL 1000MG	1	16	40	#NULL!	5	0	#NULL!	6	0	#NULL!	0	0	1	0	1	0	1	0	0	0	Abdomen - HBP	gas	14	6	#NULL!
3	77	Male	50	0	0	0	100	5	0	20	PARACETAMOL 1000MG	0	8	32	#NULL!	2	2	#NULL!	5	4	#NULL!	0	0	0	0	1	0	0	0	0	0	Abdomen - HBP	gas	4	11	#NULL!
3	48	Male	101	0	0	1320	100	7	0	25		1	18	42	#NULL!	0	0	#NULL!	8	6	#NULL!	0	0	1	0	1	0	1	0	0	0	Limb	gas	11	3	#NULL!
2	67	Male	45	0	0	3960	0	8	0	40	PARACETAMOL 700MG	0	18	42	66	3	1	0	4	3	1	0	0	0	0	1	0	0	0	0	0	Abdomen - UGI	tiva	9	23	7
1	23	Male	74	0	0	5350	200	11	0	25		0	16	40	64	2	2	3	4	4	6	0	0	1	0	0	0	1	0	0	0	Abdomen - HBP	gas	50	33	3
3	77	Female	45	0	0	0	0	0	0	0		0	17	41	65	0	0	0	5	4	3	0	0	1	0	1	0	0	0	0	0	Abdomen - HBP	tiva	5	4	1
3	79	Female	51	0	0	2250	0	8	50.33	20	PARACETAMOL 1000MG	0	15	39	#NULL!	3	3	#NULL!	6	5	#NULL!	0	0	1	0	1	0	0	0	0	0	Abdomen - CRT	tiva	9	7	#NULL!
2	69	Female	48	0	0	3470	0	10	0	40	PARACETAMOL 1000MG	0	16	40	#NULL!	3	1	#NULL!	8	4	#NULL!	0	0	0	1	1	0	0	0	0	0	Abdomen - GYN	tiva	3	6	#NULL!
2	42	Female	55	0	0	3700	0	11	0	40	PARACETAMOL 1000MG	0	22	46	#NULL!	5	1	#NULL!	8	4	#NULL!	0	0	1	0	1	0	0	1	1	0	Abdomen - GYN	tiva	55	45	#NULL!
2	76	Male	60	0	0	2020	100	12	0	0		0	6	30	54	4	4	1	8	7	4	0	0	1	0	1	0	1	0	0	0	Spine	gas	6	16	5
2	48	Female	68	0	0	1995	0	8	0	25	VOLTAREN 60MG	1	22	#NULL!	#NULL!	0	#NULL!	#NULL!	2	#NULL!	#NULL!	0	0	0	0	1	0	0	0	0	0	Abdomen - GYN	tiva	5	#NULL!	#NULL!
2	48	Female	64	0	0	1900	50	7.5	0	0	VOLTAREN 75MG	0	20	#NULL!	#NULL!	0	#NULL!	#NULL!	5	#NULL!	#NULL!	0	0	0	0	1	0	0	1	0	0	Abdomen - GYN	tiva	6	#NULL!	#NULL!
3	76	Male	56.6	0	0	453.48	0	6	0	20	PARACETAMOL 1000MG	1	18	42	66	0	0	0	0	5	5	0	0	0	0	1	1	1	0	0	0	Limb	gas	3	14	9
4	66	Male	75	0	0	999.25	0	5	0	30	PARACETAMOL 1000MG	0	22	46	70	#NULL!	#NULL!	#NULL!	#NULL!	#NULL!	#NULL!	0	0	0	0	0	0	0	0	0	0	PLASTIC & RECONSTRUCTION	gas	0	8	4
3	46	Male	90	0	0	4170	0	12	0	20		0	21	45	#NULL!	0	0	#NULL!	5	5	#NULL!	0	0	1	0	0	0	0	0	0	0	Abdomen - HBP	gas	32	8	#NULL!
3	65	Male	63.8	0	0	1740	0	0	0	0		0	18	42	66	0	0	0	5	3	2	0	0	1	0	1	0	0	0	0	0	Abdomen - VAS	gas	#NULL!	#NULL!	#NULL!
2	65	Male	69	0	0	2025	0	8	0	30		0	16	40	64	5	5	0	7	8	6	0	0	1	0	0	0	0	0	0	0	Abdomen - HBP	gas	18	12	3
2	58	Male	70.6	0	0	1150	100	9	8	30	PARACETAMOL 800MG	0	26	50	#NULL!	2	0	#NULL!	5	6	#NULL!	0	0	1	0	0	0	0	0	0	0	Abdomen - other	gas	31	1	#NULL!
3	67	Female	66.8	0	0	2000	0	0	0	0		1	15	#NULL!	#NULL!	5	#NULL!	#NULL!	8	#NULL!	#NULL!	1	0	0	0	0	0	0	1	0	0	Abdomen - HBP	gas	#NULL!	#NULL!	#NULL!
2	48	Female	60	0	0	986.4	0	6	0	0	PARACETAMOL 900MG	0	22	46	72	2	4	3	2	6	5	0	0	1	0	1	0	0	0	0	0	Limb	gas	13	9	1
2	65	Female	56.9	0	0	3610	0	15	0	0	PARACETAMOL 1000MG	1	18	42	64	3	0	0	9	6	6	0	0	0	0	1	1	0	0	0	0	Abdomen - URO	tiva	23	15	3
3	74	Female	59	0	0	1150	75	6	0	15	PARACETAMOL 1000MG	0	17	41	65	4	0	1	6	5	4	0	0	1	0	1	1	1	0	0	0	Limb	gas	21	15	22
3	47	Male	67.9	0	0	3990	0	19.5	0	30		0	14	38	62	#NULL!	1	0	#NULL!	4	3	0	0	1	0	0	1	1	0	0	0	Abdomen - HBP	gas	#NULL!	#NULL!	12
3	50	Male	57.6	0	0	7035	0	13.5	0	40	PARACETAMOL 1000MG	0	24	#NULL!	#NULL!	0	#NULL!	#NULL!	0	#NULL!	#NULL!	0	0	1	0	1	0	0	0	0	0	PLASTIC & RECONSTRUCTION	tiva	9	#NULL!	#NULL!
2	45	Female	48.2	0	0	6320	0	9	0	20	PARACETAMOL 2000MG	0	5	34	58	10	2	6	10	4	6	0	0	1	0	0	0	0	0	0	0	Abdomen - GYN	gas	23	56	1
3	64	Female	39.2	0	0	309.6	200	11	0	20		1	21	#NULL!	#NULL!	#NULL!	#NULL!	#NULL!	#NULL!	#NULL!	#NULL!	0	0	0	0	0	0	0	0	0	0	Abdomen - URO	gas	#NULL!	#NULL!	#NULL!
4	34	Female	53	0	0	744.65	0	4.5	0	0		1	64	88	112	6	2	#NULL!	7	3	#NULL!	0	0	0	0	0	0	0	0	0	0	Abdomen - VAS	gas	2	3	14
4	51	Male	130	0	0	0	1390	15	0	0		0	148	#NULL!	#NULL!	0	#NULL!	#NULL!	0	#NULL!	#NULL!	0	0	0	0	0	0	0	0	0	0	Abdomen - HBP	gas	1	#NULL!	#NULL!
2	70	Female	52	0	0	1060	0	5	0	0	PARACETAMOL 1000MG	1	9	33	#NULL!	0	0	#NULL!	6	3	#NULL!	0	0	1	0	1	0	1	1	0	0	Abdomen - CRT	gas	15	35	#NULL!
2	42	Female	72	0	0	1380	0	7	0	0		1	21	#NULL!	#NULL!	2	#NULL!	#NULL!	3	#NULL!	#NULL!	0	0	1	0	1	0	1	0	0	0	Abdomen - GYN	gas	9	#NULL!	#NULL!
1	49	Female	54.8	0	0	814.88	0	0	42.87	20		1	19	43	67	0	1	0	0	2	1	0	0	0	0	1	1	1	0	0	0	Abdomen - GYN	gas	#NULL!	#NULL!	#NULL!
2	70	Female	49	0	0	3530	0	0	0	0		1	16	40	64	0	0	0	0	2	0	0	0	0	0	1	1	0	0	0	0	Abdomen - HBP	tiva	#NULL!	#NULL!	#NULL!
2	34	Female	45	0	0	1400	0	8	0	20		1	21	45	#NULL!	2	2	#NULL!	3	3	#NULL!	1	0	0	0	1	1	1	1	0	0	Spine	gas	32	6	#NULL!
2	54	Male	66	0	0	3380	0	11	0	40		1	15	39	#NULL!	0	0	#NULL!	6	3	#NULL!	0	0	1	0	0	0	1	0	0	0	Abdomen - HBP	tiva	8	8	#NULL!
3	74	Male	53.3	0	0	1182.22	0	3	0	20	PARACETAMOL 1000MG	1	17	41	#NULL!	1	1	#NULL!	4	3	#NULL!	0	0	0	0	1	1	1	0	0	0	Spine	gas	39	1	#NULL!
2	56	Female	60	0	0	1320	0	8	0	0	PARACETAMOL 1000MG	1	25	49	73	0	0	0	8	6	2	1	0	1	0	1	1	1	1	0	0	Abdomen - GYN	gas	7	0	1
2	74	Female	72	0	0	2720	0	0	0	0	PARACETAMOL 1000MG	1	20	44	#NULL!	3	2	#NULL!	6	4	#NULL!	0	0	1	0	1	0	0	1	0	0	Abdomen - GYN	gas	3	0	#NULL!
2	36	Female	53	0	0	2345	100	9	0	30	PARACETAMOL 1000MG	1	19	43	67	2	1	0	4	3	2	0	0	1	0	0	1	1	0	0	0	Abdomen - HBP	gas	32	27	9
2	57	Male	60.8	0	0	1160	0	10	0	20	PARACETAMOL 1000MG	1	17	41	65	5	1	1	7	8	4	0	0	1	0	1	0	1	0	0	0	Abdomen - HBP	gas	13	30	1
2	43	Male	99	0	0	5420	0	7	81.87	20	PARACETAMOL 1000MG	1	19	43	#NULL!	1	0	#NULL!	4	5	#NULL!	0	0	1	0	1	0	1	0	0	0	Abdomen - URO	tiva	2	10	#NULL!
3	42	Female	54	0	0	1080	0	2	0	0	PARACETAMOL 1000MG, KETOROLAC 20MG	1	22	#NULL!	#NULL!	1	#NULL!	#NULL!	3	#NULL!	#NULL!	0	0	0	0	0	1	1	0	0	0	Abdomen - GYN	tiva	#NULL!	#NULL!	#NULL!
3	77	Male	80.2	0	0	3670	0	10	0	20		1	23	47	#NULL!	1	1	#NULL!	2	2	#NULL!	0	0	0	0	1	1	1	0	0	0	Abdomen - HBP	tiva	7	1	#NULL!
2	64	Female	54	0	0	965.52	0	4	0	0	PARACETAMOL 1000MG	1	22	#NULL!	#NULL!	1	#NULL!	#NULL!	4	#NULL!	#NULL!	0	0	0	0	0	1	1	0	0	0	Limb	gas	5	#NULL!	#NULL!
1	26	Female	66.5	0	0	961.66	100	6	0	0	VOLTAREN 60MG, PANADOL 1000MG	1	21	#NULL!	#NULL!	0	#NULL!	#NULL!	2	#NULL!	#NULL!	0	0	0	0	0	1	1	0	0	0	Abdomen - GYN	gas	3	#NULL!	#NULL!
2	57	Female	65	0	0	5080	0	10.5	0	0		1	8	32	56	1	1	0	6	2	4	1	0	0	0	0	1	1	0	0	0	Abdomen - HBP	gas	4	23	1
2	64	Male	69.7	0	0	2390	0	12	0	0		1	22	46	70	1	1	0	3	4	3	0	0	0	0	1	1	1	0	0	0	Abdomen - VAS	tiva	53	17	25
1	54	Female	55	0	0	2800	0	0	43.13	0		1	22	46	70	0	3	0	0	4	2	0	0	0	0	1	0	0	1	0	0	Abdomen - HBP	tiva	#NULL!	#NULL!	#NULL!
2	58	Male	52	0	0	2160	0	11	0	35		1	10	34	58	2	0	0	3	3	2	0	0	1	0	0	0	0	0	0	0	Abdomen - HBP	gas	5	11	4
2	77	Female	57	0	0	0	70	8	0	0	PARACETAMOL 1000MG	1	15	39	63	1	6	2	4	8	7	0	0	1	0	1	0	1	0	0	0	Limb	gas	#NULL!	#NULL!	#NULL!
3	83	Female	56	0	0	640.44	0	4	0	10	PARACETAMOL 1000MG	1	22	46	70	2	0	0	6	2	2	1	0	1	0	0	0	0	0	1	0	Abdomen - CRT	gas	13	12	16
2	69	Male	62	0	0	4390	0	7	70.07	30		1	14	38	62	1	0	0	3	4	3	0	0	1	0	0	0	1	0	0	0	Abdomen - HBP	tiva	11	12	12
4	37	Male	79	0	1	0	863.96	12	0	0		0	24	48	72	#NULL!	#NULL!	#NULL!	#NULL!	#NULL!	#NULL!	0	0	0	0	0	0	0	0	0	0	Abdomen - HBP	gas	#NULL!	#NULL!	#NULL!
2	54	Male	60	0	0	5740	0	8	0	0	PARACETAMOL 1000MG	1	18	40	#NULL!	1	0	#NULL!	6	0	#NULL!	0	0	1	1	1	0	0	0	0	0	Head and Neck	tiva	22	5	#NULL!
3	55	Female	59	0	0	1510	0	8	0	15		1	19	43	67	0	2	3	4	4	5	0	0	1	0	0	0	1	1	0	0	Abdomen - HBP	gas	1	15	5
2	70	Male	84	0	0	887.04	30	6	0	0	PARACETAMOL 1000MG	1	22	46	#NULL!	0	0	#NULL!	3	3	#NULL!	0	0	0	0	0	0	0	0	0	0	Limb	gas	3	0	#NULL!
1	54	Female	58	0	0	1900	100	4.5	0	0	VOLTAREN 60MG, PARACETAMOL 1000MG	1	22	#NULL!	#NULL!	0	#NULL!	#NULL!	3	#NULL!	#NULL!	1	0	0	0	0	0	0	0	0	0	Abdomen - GYN	gas	13	#NULL!	#NULL!
2	79	Male	51	0	0	657.39	100	5	0	20	PARACETAMOL 1000MG	1	24	48	72	0	0	0	7	5	2	0	0	1	0	1	0	0	0	0	0	Abdomen - CRT	gas	15	8	6
2	60	Female	49	0	0	874.65	0	4.5	0	20	PARACETAMOL 1000MG	1	8	32	56	7	4	2	9	5	3	0	0	1	0	1	0	0	0	0	0	Abdomen - CRT	gas	4	21	6
3	68	Female	46	0	0	703.8	0	4.5	0	10	PARACETAMOL 1000MG	0	20	44	68	0	1	1	8	7	4	0	0	1	0	1	0	0	0	0	0	Abdomen - CRT	gas	16	9	4
3	64	Female	57	0	0	1300	0	10.5	0	0	PARACETAMOL 1000MG	0	20	44	#NULL!	2	1	#NULL!	8	5	#NULL!	1	0	1	0	0	0	0	0	0	0	Spine	gas	40	10	#NULL!
2	61	Male	76.5	0	0	0	957.5	15	0	0		0	31	55	79	5	1	1	7	5	3	0	0	1	0	0	0	1	0	0	0	Abdomen - HBP	gas	13	7	3
2	24	Female	20.9	0	0	278.23	0	5	0	20	PARACETAMOL 1000MG	1	12	36	#NULL!	3	2	#NULL!	4	1	#NULL!	0	0	1	0	1	0	1	0	0	0	Abdomen - GYN	gas	16	3	#NULL!
2	74	Female	62	0	0	902.5	0	5	12.8	0	PARACETAMOL 1000MG	1	26	50	#NULL!	1	0	#NULL!	3	1	#NULL!	0	0	1	0	0	0	0	0	0	0	Abdomen - UGI	tiva	14	2	#NULL!
2	51	Male	57.6	0	0	2130	0	9	0	0	PARACETAMOL 1000MG	1	14	#NULL!	#NULL!	1	#NULL!	#NULL!	2	#NULL!	#NULL!	0	0	1	0	1	0	0	0	0	0	Head and Neck	tiva	1	#NULL!	#NULL!
2	57	Female	58.9	0	0	1860	100	7	0	30	PARACETAMOL 1000MG	1	20	44	68	2	0	0	4	5	3	0	0	1	0	0	0	1	0	0	0	Abdomen - HBP	gas	10	3	1
3	90	Female	38.4	0	0	180.48	80	3	0	10		1	9	33	51	2	#NULL!	#NULL!	4	#NULL!	#NULL!	0	0	1	0	1	0	0	0	0	0	Abdomen - other	gas	8	12	6
2	84	Female	50.8	0	0	1450	0	7	0	5	PARACETAMOL 1000MG	1	18	42	66	2	1	2	6	4	3	0	0	1	0	0	0	1	0	0	0	Abdomen - HBP	gas	10	5	0
2	70	Male	46	0	0	1620	0	10	0	20	PARACETAMOL 1000MG	1	19	43	#NULL!	2	0	#NULL!	4	2	#NULL!	0	0	1	0	1	0	0	0	0	0	Abdomen - CRT	gas	8	1	#NULL!
2	49	Female	48	0	0	2110	0	8	51.93	0	PARACETAMOL 1000MG	1	22	46	70	2	2	1	3	3	2	1	0	0	0	0	0	0	1	0	0	Abdomen - UGI	tiva	5	6	2
2	41	Male	57	0	0	2500	60	10	0	0		0	14	38	62	1	1	1	7	7	7	0	0	1	0	1	0	1	0	0	0	Limb	gas	36	30	32
2	69	Female	48.6	0	0	954	0	6	0	30	PANADOL 730MG	0	24	48	72	2	1	1	4	3	3	1	0	1	0	1	0	1	1	0	0	Abdomen - CRT	gas	9	2	4
3	84	Female	48.5	0	0	286.15	100	6	0	0		1	22	46	#NULL!	3	3	#NULL!	5	5	#NULL!	0	0	1	0	1	0	0	0	0	0	Abdomen - GYN	gas	27	10	#NULL!
2	51	Female	65	0	0	1610	100	7	0	20	KETOROLAC 30MG, PARACETAMOL 1000MG	1	20	44	#NULL!	2	1	#NULL!	3	1	#NULL!	0	1	1	0	1	0	0	1	0	0	Abdomen - GYN	gas	12	2	#NULL!
2	55	Female	68	0	0	1935	0	7.5	0	0	PARACETAMOL 1000MG, KETOROLAC 30MG	1	16	40	#NULL!	1	1	#NULL!	5	2	#NULL!	1	1	1	0	1	0	0	1	0	0	Abdomen - GYN	tiva	3	1	#NULL!
3	63	Female	40	0	0	932	0	7.5	0	0		1	18	42	#NULL!	0	0	#NULL!	1	1	#NULL!	0	0	1	0	1	0	0	0	0	0	Abdomen - GYN	tiva	0	0	#NULL!
1	31	Female	50	0	0	241	100	5	0	20	PARACETAMOL 1000MG	1	22	46	#NULL!	1	1	#NULL!	3	2	#NULL!	1	1	0	0	0	0	0	0	0	0	Abdomen - GYN	gas	16	0	#NULL!
2	36	Female	65	0	0	3130	100	10.5	0	0	VOLTAREN 50MG	1	21	45	69	2	6	4	4	8	5	0	0	1	0	1	0	0	0	0	0	Spine	gas	14	6	9
3	59	Male	60	0	0	949.8	100	8	0	0	PARACETAMOL 1000MG	1	22	#NULL!	#NULL!	3	#NULL!	#NULL!	2	#NULL!	#NULL!	0	0	1	0	1	0	1	0	0	0	TRAUMA	gas	2	#NULL!	#NULL!
1	34	Female	59	0	0	1240	0	5	0	0	PARACETAMOL 1000MG	1	11	35	#NULL!	9	8	#NULL!	10	9	#NULL!	0	0	1	0	1	0	1	0	1	0	Abdomen - GYN	gas	30	18.4	#NULL!
1	47	Female	38	0	0	641.82	100	4	0	0	VOLTAREN 50MG, PARACETAMOL 650MG	1	24	#NULL!	#NULL!	2	#NULL!	#NULL!	6	#NULL!	#NULL!	0	0	0	0	1	0	1	1	0	0	Abdomen - GYN	gas	2	#NULL!	#NULL!
3	76	Female	74	0	0	2960	100	3	56.8	0	PANADOL 1000MG	1	20	#NULL!	#NULL!	2	#NULL!	#NULL!	4	#NULL!	#NULL!	0	0	0	0	0	0	0	0	0	0	ENDOCRINE	gas	10	#NULL!	#NULL!
2	55	Male	63.4	0	0	3300	0	9	0	30		1	15	39	63	4	4	2	5	6	7	0	0	0	0	0	0	0	0	0	0	Abdomen - HBP	gas	8	11	9
2	75	Male	40.1	0	0	2660	0	7.5	0	0		0	12	36	60	4	3	1	7	5	3	0	0	0	0	0	0	0	0	0	0	Abdomen - CRT	gas	1	10	6
2	71	Male	70	0	0	1170	100	6	0	35	PARACETAMOL 1000MG	1	21	45	69	2	2	2	6	4	5	0	0	1	0	1	0	0	0	0	0	Abdomen - other	gas	27	20	69
1	46	Female	60	0	0	774	100	8	0	0	VOLTAREN 62.5MG, PARACETAMOL 1000MG	1	20	40	#NULL!	5	3	#NULL!	6	4	#NULL!	0	0	0	0	0	0	0	1	0	0	Abdomen - GYN	gas	22	11	#NULL!
2	58	Male	68.6	0	0	8980	0	15	0	30		0	19	33	57	5	6	2	8	8	3	0	0	1	0	0	0	1	0	0	0	Abdomen - HBP	gas	33	7	12
2	88	Male	59	0	0	0	100	5	0	20	PARACETAMOL 1000MG	1	9	32	44	3	1	1	6	5	3	0	0	1	0	1	0	0	0	0	0	Abdomen - other	gas	7	15	12
2	56	Male	61.3	0	0	4115	0	6	0	0		0	15	40	64	3	2	1	6	7	2	0	0	1	0	1	0	0	0	0	0	Head and Neck	gas	7	9	1
1	43	Male	75	0	0	1680	0	15	0	50	PARACETAMOL 1000MG	1	14	#NULL!	#NULL!	1	#NULL!	#NULL!	3	#NULL!	#NULL!	0	0	0	0	0	0	0	0	0	0	Limb	gas	9	#NULL!	#NULL!
2	13	Female	40	0	0	3800	0	8	0	20		0	19	43	67	5	5	1	5	6	3	0	0	0	0	0	0	0	0	0	0	Spine	gas	39	34	1
2	50	Female	61	0	0	1635	0	6	0	10	PARACETAMOL 1000MG	1	13	37	61	4	1	1	7	6	3	0	0	1	0	1	0	1	1	0	0	Spine	gas	5	7	0
2	75	Male	54	0	0	1320	0	7	0	0		1	19	43	67	2	2	1	5	4	3	0	0	0	0	1	0	0	0	0	0	Abdomen - CRT	gas	12	11	15
3	62	Female	46	0	0	2600	0	7	0	0		0	21	45	69	2	1	0	4	5	3	0	0	1	0	1	0	0	0	0	0	Abdomen - URO	gas	115	-111	0
3	75	Male	66.8	0	0	3060	0	7	0	0		0	18	42	#NULL!	1	1	#NULL!	2	2	#NULL!	0	0	1	0	1	0	0	0	0	0	Head and Neck	tiva	3	1	#NULL!
3	17	Female	58	0	0	0	0	0	0	0		0	21	45	#NULL!	0	0	#NULL!	2	1	#NULL!	0	0	1	0	1	0	0	0	0	0	Abdomen - GYN	gas	7	3	#NULL!
2	36	Female	80	0	0	2370	0	6	0	0	VOLTAREN 75MG	1	15	39	#NULL!	6	2	#NULL!	8	6	#NULL!	0	0	1	0	0	0	0	0	0	0	Abdomen - HBP	gas	42	16	#NULL!
3	75	Male	65	0	0	1180	0	4	0	40	PARACETAMOL 1000MG	1	14	38	#NULL!	1	1	#NULL!	3	5	#NULL!	0	0	1	0	1	0	0	0	0	0	Spine	gas	11	4.2	#NULL!
3	24	Female	55	0	0	3350	0	6	0	20	PARACETAMOL 1000MG	1	19	43	#NULL!	2	0	#NULL!	3	1	#NULL!	0	0	0	0	0	0	0	0	0	0	Spine	tiva	18	15	#NULL!
1	51	Female	51.1	0	0	912.13	0	3	0	0		1	19	43	#NULL!	1	1	#NULL!	2	2	#NULL!	0	0	1	0	1	0	1	0	0	0	Abdomen - GYN	tiva	5	0	#NULL!
2	40	Male	56	0	0	2060	0	10	0	20		1	20	44	68	1	2	1	3	3	3	0	0	1	0	1	1	0	0	0	0	Abdomen - HBP	gas	10	4	0
3	60	Female	63	0	0	1660	0	6	100.8	20	PARACETAMOL 1000MG	1	20	#NULL!	#NULL!	1	#NULL!	#NULL!	2	#NULL!	#NULL!	0	0	0	0	1	1	0	0	0	0	Limb	gas	6	#NULL!	#NULL!
2	74	Female	56.5	0	0	1180	75	5	0	15		0	21	45	#NULL!	3	0	#NULL!	5	1	#NULL!	0	0	1	0	1	0	0	0	0	0	Abdomen - CRT	gas	7	4	#NULL!
1	41	Female	50	0	0	2160	0	9	0	0	PARACETAMOL 1000MG	1	19	43	#NULL!	4	2	#NULL!	6	4	#NULL!	1	1	0	0	0	0	0	1	0	0	Abdomen - GYN	tiva	17	-1	#NULL!
2	54	Female	58	0	0	4240	0	7	0	0	PARACETAMOL 1000MG	1	23	47	#NULL!	6	3	#NULL!	9	6	#NULL!	0	0	1	0	1	1	1	0	0	0	Abdomen - GYN	tiva	21	9	#NULL!
4	22	Male	70	0	1	2420	200	15	0	0		0	29	53	77	2	0	0	3	2	2	0	0	1	0	0	1	1	0	0	0	Abdomen - HBP	gas	55.5	-31.5	12
2	53	Male	65.5	0	0	1530	0	10	0	0		1	16	40	64	3	0	0	4	2	4	0	0	1	0	0	1	1	0	0	0	Abdomen - HBP	gas	20	31	4
1	41	Female	59	0	0	868.48	100	6	0	0	VOLTAREN 60MG	1	25	#NULL!	#NULL!	4	#NULL!	#NULL!	5	#NULL!	#NULL!	1	0	1	0	1	0	0	1	0	0	Abdomen - GYN	gas	14	#NULL!	#NULL!
2	59	Male	60	0	0	3260	0	0	0	20		1	13	37	#NULL!	6	2	#NULL!	9	6	#NULL!	0	0	1	0	0	0	1	0	0	0	Abdomen - HBP	gas	96.5	-72	#NULL!
3	63	Male	50	0	0	350	0	0	0	30		1	20	44	68	2	2	2	6	6	4	0	0	0	0	1	1	1	0	0	0	Abdomen - UGI	tiva	#NULL!	#NULL!	#NULL!
2	52	Male	68	0	0	4690	0	10	0	70	PARACETAMOL 1000MG	1	12	36	60	4	2	2	5	4	3	0	0	1	0	0	0	1	0	0	0	Abdomen - HBP	tiva	13	11	8
3	87	Female	40	0	0	743.4	100	4	0	20		1	12	36	60	5	3	2	6	6	5	0	0	1	0	1	0	0	0	0	0	Abdomen - CRT	gas	5	23	4
3	83	Male	47	0	0	0	0	0	0	0		0	21	45	69	1	1	1	4	4	3	0	0	1	0	0	0	0	0	0	0	Abdomen - HBP	tiva	8	2	14
2	83	Female	61	0	0	808.86	100	4	0	0		0	19	43	#NULL!	1	2	#NULL!	4	0	#NULL!	1	1	1	0	1	0	1	0	0	0	Limb	gas	5	1	#NULL!
2	60	Male	63.3	0	0	5150	0	9	0	0	PARACETAMOL 1000MG	1	18	42	66	4	1	1	10	5	4	1	0	0	0	0	0	0	1	0	0	Abdomen - UGI	tiva	19	2	1
2	53	Male	72.5	0	0	601.75	0	6	0	0		1	24	#NULL!	#NULL!	0	#NULL!	#NULL!	1	#NULL!	#NULL!	0	0	0	0	0	0	0	0	0	0	Abdomen - HBP	gas	17	#NULL!	#NULL!
2	46	Female	88	0	0	1060	0	5	0	15		1	20	44	68	5	5	4	2	9	9	0	0	1	0	0	1	1	1	0	0	Abdomen - HBP	gas	18	19	7.42
3	69	Male	53.7	0	0	3835	0	10	48.4	0	PARACETAMOL 1000MG	1	24	48	72	2	1	1	5	4	4	0	0	0	0	1	0	0	0	0	0	Head and Neck	tiva	29	34	36
2	13	Female	41	0	0	1450	0	6	0	0	PARACETAMOL 1000MG	1	19	43	67	6	6	5	7	7	6	1	1	0	0	1	0	1	0	0	0	Spine	gas	19.2	6.4	8.4
3	56	Female	63	0	0	3760	0	12	0	0	PARACETAMOL 1000MG	1	13	#NULL!	#NULL!	2	#NULL!	#NULL!	4	#NULL!	#NULL!	0	0	1	0	0	0	0	1	0	0	Abdomen - URO	tiva	1.5	#NULL!	#NULL!
2	49	Male	63	0	0	0	0	0	0	0	VOLTAREN 37.5MG	0	22	46	#NULL!	1	1	#NULL!	2	2	#NULL!	0	0	0	0	1	0	0	0	0	0	Head and Neck	tiva	7.5	0	#NULL!
2	11	Female	44	0	0	1850	100	5	24.93	0	PARACETAMOL 1000MG	1	18	42	#NULL!	3	1	#NULL!	6	2	#NULL!	0	0	1	0	1	0	0	0	0	0	Spine	gas	11	11	#NULL!
2	53	Male	58	0	0	1950	0	6	0	0	PARACETAMOL 1000MG, VOLTAREN 37.5MG	1	16	40	64	2	2	2	5	4	4	0	0	1	0	1	0	0	0	0	0	Head and Neck	tiva	18	9	7
1	18	Male	50.5	0	0	4620	0	10.5	0	50		0	18	42	66	6	3	3	7	4	4	0	0	1	0	0	0	0	1	0	0	Abdomen - HBP	gas	43	26	21
3	71	Male	61.3	0	1	643.65	75	8	0	30		1	13	37	61	#NULL!	1	1	#NULL!	4	3	0	0	0	0	0	0	0	0	0	0	Abdomen - other	gas	#NULL!	#NULL!	13
3	67	Female	66	0	0	0	100	7	0	20	PARACETAMOL 1000MG	1	16	40	#NULL!	1	2	#NULL!	5	8	#NULL!	0	0	0	0	0	0	0	1	0	0	Abdomen - GYN	gas	10	7.13	#NULL!
2	56	Male	67.5	0	0	1630	0	10	0	20		1	19	43	67	3	3	0	5	6	6	0	0	1	0	0	0	0	0	0	0	Abdomen - HBP	gas	14	15	15
2	62	Male	57	0	0	7235	0	0	0	4	PANADOL 1000MG	1	16	40	64	#NULL!	2	0	#NULL!	3	3	0	0	0	0	0	0	0	0	0	0	Abdomen - UGI	tiva	#NULL!	#NULL!	#NULL!
2	66	Male	85	0	0	2410	0	9	0	20	PANADOL 1000MG	1	18	42	66	2	2	1	5	5	3	0	0	0	0	0	0	0	0	0	0	Abdomen - CRT	gas	14	14	12
3	63	Male	64	0	0	1120	100	12	0	0	PANADOL 1000MG	1	17	41	65	0	0	3	5	6	6	0	0	1	0	1	0	0	0	0	0	Abdomen - other	gas	26	31	11
3	61	Female	73	0	0	581.44	0	5	0	0		1	18	42	#NULL!	2	1	#NULL!	6	5	#NULL!	1	1	1	0	1	0	0	0	0	0	Abdomen - GYN	gas	17	0	#NULL!
2	80	Male	52	0	0	1370	75	5	0	15	PANADOL 1000MG	1	24	48	72	3	5	9	6	6	8	0	0	0	0	0	0	0	0	0	0	Limb	tiva	7	13	8
3	67	Female	57.4	0	0	898.31	0	10	0	0	PANADOL 1000MG	1	12	36	60	2	1	6	5	4	8	0	0	0	0	0	0	0	0	0	0	Head and Neck	gas	5	3	20
3	88	Male	62.4	0	0	1960	0	6	21.53	30	PANADOL 750MG	0	24	48	72	1	0	0	5	8	8	0	0	0	0	0	0	0	0	0	0	Abdomen - CRT	gas	9	7	5
3	52	Male	68	0	0	4850	0	7	0	20	PANADOL 1000MG	1	19	43	67	3	0	1	5	4	3	1	0	0	0	0	0	0	0	0	0	Abdomen - HBP	tiva	14	17	9
3	48	Female	51.1	0	0	1020	100	4.5	0	0		1	24	48	72	1	0	0	4	4	7	0	0	0	0	0	0	0	1	1	0	Abdomen - HBP	gas	7	10	8
2	58	Male	71.1	0	0	4590	0	0	0	50		1	13	37	61	0	4	1	3	6	6	0	0	1	0	0	0	0	0	0	0	Abdomen - HBP	tiva	2	6	4
2	54	Female	45.5	0	0	1510	0	6	0	20	PANADOL 1000MG	1	24	48	72	#NULL!	6	5	#NULL!	7	10	0	0	0	0	0	0	0	0	0	0	Abdomen - UGI	gas	#NULL!	#NULL!	7
2	18	Male	62.2	0	0	0	0	9	0	25	VOLTAREN 75MG, PARACETAMOL 1000MG	1	24	#NULL!	#NULL!	0	#NULL!	#NULL!	0	#NULL!	#NULL!	0	0	0	0	0	0	0	0	0	0	OMD	tiva	1	#NULL!	#NULL!
3	47	Female	58	0	1	0	615	8	0	0		0	24	48	72	#NULL!	#NULL!	#NULL!	#NULL!	#NULL!	#NULL!	0	0	1	0	0	0	0	0	0	0	Abdomen - HBP	gas	#NULL!	#NULL!	#NULL!
3	81	Female	54	0	0	2410	0	12	0	0		1	20	44	68	3	1	0	5	2	1	0	0	0	0	0	0	0	0	0	0	Abdomen - VAS	tiva	11	12	1
2	76	Male	60.5	0	0	2120	0	6	0	15	PANADOL 1000MG	1	17	41	#NULL!	1	1	#NULL!	3	3	#NULL!	0	0	0	0	0	0	0	0	0	0	Abdomen - CRT	gas	4	3	#NULL!
3	73	Male	72	0	0	918.72	100	5	0	30		1	15	39	#NULL!	2	1	#NULL!	3	3	#NULL!	0	0	0	0	0	0	0	0	0	0	Abdomen - HBP	gas	10	8	#NULL!
3	45	Male	83.3	0	0	1870	100	6	0	0	PARACETAMOL 1000MG	1	15	39	63	1	2	4	5	3	5	0	0	1	0	1	0	1	0	1	0	Abdomen - CRT	gas	22	9	5
3	52	Female	42	0	0	1020	0	3	0	15		1	9	33	57	2	1	0	4	3	0	0	0	0	0	0	0	0	0	0	0	Abdomen - CRT	gas	3	1	3
3	19	Female	50	0	0	910	200	1.5	80.42	0	PANADOL 1000MG	1	21	#NULL!	#NULL!	1	#NULL!	#NULL!	3	#NULL!	#NULL!	0	1	0	0	0	0	0	0	0	0	Abdomen - VAS	gas	5	#NULL!	#NULL!
3	66	Male	65	0	0	3620	100	9	0	0	PANADOL 1000MG	1	12	36	#NULL!	1	3	#NULL!	3	4	#NULL!	0	0	0	0	1	1	1	0	0	0	Spine	tiva	2	16	#NULL!
3	82	Female	55	0	0	0	200	4.5	0	10		0	24	48	72	1	1	0	2	2	0	0	0	1	0	1	0	0	0	0	0	Abdomen - UGI	gas	10	0	0
3	86	Male	67	0	0	858	150	8	0	0		0	30	54	#NULL!	2	2	#NULL!	6	5	#NULL!	1	0	1	0	1	0	0	0	0	0	Abdomen - CRT	gas	17	13	#NULL!
2	56	Male	70	0	0	1320	0	7	0	20	PARACETAMOL 1000MG	1	17	31	#NULL!	3	3	#NULL!	8	6	#NULL!	0	0	1	0	0	0	0	0	0	0	Abdomen - HBP	gas	12	3	#NULL!
1	41	Female	60	0	0	1690	0	7	0	0	PARACETAMOL 1000MG, VOLTAREN 75MG	1	24	48	#NULL!	4	0	#NULL!	7	2	#NULL!	0	0	0	1	0	0	0	1	0	0	Abdomen - GYN	gas	25	2	#NULL!
2	44	Male	66.5	0	0	2520	0	8	0	40	PANADOL 1000MG	0	20	44	68	1	3	0	6	7	2	1	0	1	0	1	0	1	0	0	0	ENDOCRINE	gas	15	20	2
2	42	Female	54.5	0	0	697.6	0	6	0	0	PARACETAMOL 1000MG	1	24	#NULL!	#NULL!	0	#NULL!	#NULL!	1	#NULL!	#NULL!	1	1	0	0	0	0	0	0	1	0	Abdomen - GYN	gas	13	#NULL!	#NULL!
2	60	Female	41	0	0	1420	0	5	0	20		0	10	34	58	4	1	1	5	6	6	1	0	1	0	0	0	1	1	0	0	Abdomen - other	gas	10.4	8.8	2.4
2	80	Female	47	0	0	299.39	50	3	0	10		0	24	#NULL!	#NULL!	2	#NULL!	#NULL!	4	#NULL!	#NULL!	0	0	1	0	0	0	1	0	0	0	Abdomen - CRT	gas	7	#NULL!	#NULL!
2	57	Male	73	0	1	2030	82.5	15	0	40		0	15	39	63	#NULL!	0	0	#NULL!	7	6	0	0	1	0	0	0	1	0	0	0	Abdomen - HBP	gas	#NULL!	#NULL!	25.5
2	72	Female	47.9	0	0	1360	0	5	0	10	PANADOL 500MG	0	15	39	#NULL!	1	0	#NULL!	3	3	#NULL!	0	0	1	0	1	0	0	0	0	0	Abdomen - URO	gas	6	10	#NULL!
1	34	Male	93	0	0	627.75	0	9	0	20	PARACETAMOL 1000MG	0	20	#NULL!	#NULL!	1	#NULL!	#NULL!	3	#NULL!	#NULL!	0	0	1	0	1	0	0	0	0	0	Limb	gas	5	#NULL!	#NULL!
3	62	Female	54	0	0	2830	50	7	0	0	PARACETAMOL 1000MG	1	25	49	#NULL!	1	1	#NULL!	2	5	#NULL!	0	0	0	0	0	0	0	0	0	0	Abdomen - URO	tiva	18	1	#NULL!
2	52	Female	49.4	0	0	2560	0	9	0	0	PANADOL 800MG	0	13	37	#NULL!	2	0	#NULL!	3	1	#NULL!	1	0	0	0	0	0	0	0	0	0	Head and Neck	gas	9	3	#NULL!
3	72	Male	74	0	1	6160	0	7	0	35		0	18	42	#NULL!	1	0	#NULL!	3	1	#NULL!	0	0	0	0	0	0	0	0	0	0	Abdomen - HBP	tiva	6	#NULL!	#NULL!
2	58	Male	71	0	0	3420	0	8	0	35		1	24	48	#NULL!	3	3	#NULL!	6	6	#NULL!	1	0	1	0	0	0	1	0	0	0	Abdomen - HBP	tiva	36	7	#NULL!
3	87	Female	44	0	0	719.4	50	6	0	10		0	27	51	75	1	1	0	4	3	6	0	0	1	0	1	0	0	0	0	0	Abdomen - CRT	gas	11	7	11
3	74	Male	98	0	0	3710	100	4	0	0	PARACETAMOL 1000MG	1	18	42	66	2	1	0	4	5	4	0	0	1	0	1	0	1	0	0	0	Abdomen - VAS	tiva	5	8	0
2	64	Male	69.5	0	0	1040	0	0	0	0	PARACETAMOL 1000MG	1	23	47	71	0	1	1	4	4	3	1	1	1	0	1	0	1	0	0	0	Abdomen - CRT	gas	#NULL!	#NULL!	#NULL!
2	77	Male	51	0	1	3220	0	12	0	0		0	15	39	53	#NULL!	#NULL!	#NULL!	#NULL!	#NULL!	#NULL!	0	0	0	0	0	0	1	0	0	0	Head and Neck	gas	#NULL!	#NULL!	#NULL!
1	45	Male	80	0	0	1830	0	10	0	50	PANADOL 1000MG	0	22	46	#NULL!	5	0	#NULL!	0	3	#NULL!	0	0	0	0	0	0	0	0	0	0	Limb	tiva	6	1	#NULL!
2	51	Female	53	0	0	1710	100	6	0	0	PARACETAMOL 1000MG	1	22	#NULL!	#NULL!	3	#NULL!	#NULL!	6	#NULL!	#NULL!	1	1	0	0	0	0	0	0	0	0	Abdomen - GYN	gas	6	#NULL!	#NULL!
3	69	Male	69	0	0	5155	0	10.5	0	30		1	19	43	67	0	0	0	5	2	3	0	0	1	0	0	0	0	0	0	0	Abdomen - HBP	tiva	14	16	0
2	57	Male	99.5	0	0	1900	150	6	0	30	PARACETAMOL 1000MG	1	17	41	65	0	3	1	7	7	4	0	0	0	0	1	1	1	1	1	0	Limb	tiva	24	22	32
3	72	Male	93	0	0	952.1	0	4	0	30	PARACETAMOL 1000MG	1	20	44	68	4	0	2	4	2	4	0	0	1	0	1	1	1	0	0	0	Limb	tiva	15	9	11
3	58	Male	84	0	0	974.4	100	3	0	20		0	16	40	64	#NULL!	2	3	#NULL!	7	6	0	0	0	0	0	0	0	0	0	0	Abdomen - CRT	gas	#NULL!	#NULL!	7
1	34	Male	65.5	0	0	1220	0	7	0	0	PARACETAMOL 1000MG	1	17	31	#NULL!	9	2	#NULL!	9	5	#NULL!	0	0	1	0	1	0	1	0	0	0	Spine	gas	4	7	#NULL!
3	64	Male	60	0	0	1330	0	6	0	0	PARACETAMOL 1000MG	1	20	#NULL!	#NULL!	0	#NULL!	#NULL!	1	#NULL!	#NULL!	0	0	0	0	0	0	0	0	0	0	Spine	gas	8	#NULL!	#NULL!
2	60	Male	55	0	0	1540	0	6	4	0		0	18	42	66	3	1	1	6	3	3	0	0	1	0	1	0	1	0	0	0	Abdomen - CRT	gas	19	18	8
3	86	Male	64	0	0	1720	100	4	0	0		1	14	#NULL!	#NULL!	2	#NULL!	#NULL!	3	#NULL!	#NULL!	0	0	1	0	1	0	0	0	0	0	Head and Neck	gas	2	#NULL!	#NULL!
4	86	Male	58	0	0	941.22	0	5	0	15	PARACETAMOL 1000MG	1	24	48	#NULL!	2	1	#NULL!	4	2	#NULL!	0	0	1	0	0	0	0	0	0	0	Abdomen - CRT	gas	9	0	#NULL!
1	48	Male	65	0	0	1570	200	6	0	0		1	24	48	#NULL!	1	1	#NULL!	3	3	#NULL!	1	0	1	0	1	0	0	0	0	0	Abdomen - HBP	tiva	4	0	#NULL!
1	77	Male	69	0	0	2710	0	6	0	30		0	16	40	#NULL!	3	1	#NULL!	4	2	#NULL!	0	0	1	0	1	0	0	0	0	0	Limb	gas	9	2	#NULL!
1	29	Female	40	0	0	358	75	4	4	10		1	30	54	#NULL!	4	3	#NULL!	5	5	#NULL!	0	0	1	0	0	0	1	1	0	0	Abdomen - UGI	gas	19	9	#NULL!
2	76	Male	67.4	0	0	1440	0	0	0	0		0	14	38	62	4	2	1	5	5	3	0	0	1	0	1	0	0	0	0	0	Abdomen - HBP	gas	11	8	8
3	71	Female	51	0	0	3220	0	15	51.67	0		1	19	43	67	4	5	1	6	7	5	0	0	1	0	1	1	1	0	0	0	Abdomen - UGI	tiva	33	73	67.5
3	46	Male	76.5	0	0	3300	0	0	0	0		1	15	#NULL!	#NULL!	1	#NULL!	#NULL!	2	#NULL!	#NULL!	0	0	1	0	1	0	0	0	0	0	Head and Neck	tiva	2	#NULL!	#NULL!
2	54	Female	65	0	0	1860	0	7	0	25	PANADOL 1000MG	0	22	46	#NULL!	1	0	#NULL!	2	2	#NULL!	1	0	1	0	1	0	0	0	0	0	Limb	gas	2	2	#NULL!
2	60	Female	54	0	0	1130	130	9	0	0	PANADOL 750MG	1	17	41	#NULL!	2	2	#NULL!	4	4	#NULL!	0	0	1	0	1	0	0	0	0	0	Abdomen - CRT	gas	27	28	#NULL!
1	45	Female	43.8	0	0	706	0	5	0	40	PANADOL 1000MG	1	22	#NULL!	#NULL!	1	#NULL!	#NULL!	2	#NULL!	#NULL!	0	0	1	0	1	0	0	1	0	0	ZBreast	tiva	3	#NULL!	#NULL!
1	49	Female	47	0	0	1970	0	5	0	50	VOLTAREN 75MG	0	21	#NULL!	#NULL!	0	#NULL!	#NULL!	1	#NULL!	#NULL!	0	0	1	0	1	0	1	0	0	0	ZBreast	tiva	1	#NULL!	#NULL!
2	46	Female	13.5	0	0	2660	0	6	0	0	PANADOL 1000MG	1	19	47	#NULL!	2	2	#NULL!	4	4	#NULL!	0	0	0	1	1	0	0	1	0	0	Abdomen - GYN	tiva	2	0	#NULL!
2	72	Female	62	0	0	1980	0	7	0	0	PANADOL 1000MG	1	23	47	#NULL!	2	2	#NULL!	4	4	#NULL!	0	0	1	0	1	0	0	0	0	0	Abdomen - GYN	tiva	7	3	#NULL!
2	71	Male	48.8	0	0	0	100	4.5	0	0		0	24	48	72	7	1	0	8	7	5	1	0	1	0	1	0	0	0	0	0	Abdomen - CRT	gas	31	25	10.4
1	49	Male	90.8	0	0	6500	0	15	0	40	PANADOL 1000MG	1	20	44	#NULL!	7	5	#NULL!	9	7	#NULL!	1	1	0	1	1	0	1	1	0	0	Abdomen - HBP	tiva	15	8	#NULL!
3	79	Female	58	0	0	1750	0	7	0	10		1	15	39	63	2	2	2	3	4	4	0	0	1	0	1	0	0	0	0	0	Abdomen - HBP	gas	11	3	3
2	55	Female	58.3	0	0	0	100	10.5	0	0		0	14	38	62	6	6	5	7	8	7	1	0	1	0	1	1	1	1	0	0	Abdomen - CRT	gas	11	18	2
3	77	Male	79.1	0	0	2915	0	5	0	0	PANADOL 1000MG	0	19	43	67	2	1	0	4	7	8	0	0	1	0	1	1	1	0	0	0	Spine	tiva	3	8	2
2	59	Male	73	0	0	4360	0	8	64.87	30	PANADOL 1000MG	1	21	45	69	1	1	1	4	3	2	0	0	1	0	1	0	0	0	0	0	Abdomen - UGI	tiva	17	28	13
1	67	Male	62.9	0	0	1820	0	6	0	0		0	17	#NULL!	#NULL!	0	#NULL!	#NULL!	0	#NULL!	#NULL!	0	0	1	0	1	0	0	0	0	0	Head and Neck	gas	0	#NULL!	#NULL!
2	65	Female	66.3	0	0	1260	0	7	0	10		0	11	42	#NULL!	2	0	#NULL!	3	1	#NULL!	1	1	0	0	1	1	0	0	0	0	Abdomen - HBP	gas	5	6	#NULL!
3	69	Male	69	0	0	4160	0	8	0	30	PANADOL 1000MG	1	20	44	#NULL!	1	1	#NULL!	3	2	#NULL!	0	0	1	0	0	0	1	0	0	0	Abdomen - HBP	tiva	4	4	#NULL!
3	31	Male	48.9	0	0	959.42	0	10	0	20		1	15	29	24	2	2	3	4	4	5	0	0	0	0	0	1	1	0	0	0	Abdomen - HBP	gas	31	24	16
2	64	Male	65.4	0	0	1640	0	10	56.13	0	PANADOL 1000MG	0	18	42	#NULL!	1	0	#NULL!	3	3	#NULL!	1	0	1	0	1	0	1	0	0	0	Abdomen - CRT	gas	6	0	#NULL!
3	64	Female	91	0	0	1004.97	100	10	0	25	PARACETAMOL 1000MG	1	20	44	#NULL!	0	0	#NULL!	3	2	#NULL!	0	0	0	0	0	0	0	0	0	0	Limb	gas	2	0	#NULL!
1	25	Female	38	0	0	1040	100	6	0	0	VOLTAREN 50MG	0	22	46	#NULL!	2	1	#NULL!	5	3	#NULL!	0	0	1	0	1	1	1	0	1	0	Abdomen - GYN	gas	52	10	#NULL!
3	54	Male	57	1	0	0	100	7	0	20		0	27	51	#NULL!	2	0	#NULL!	7	2	#NULL!	0	0	0	0	0	0	0	0	0	0	Limb	gas	35	5	#NULL!
3	65	Male	89	0	0	1410	200	6	0	0	PARACETAMOL 1000MG	1	20	#NULL!	#NULL!	0	#NULL!	#NULL!	3	#NULL!	#NULL!	0	0	1	0	1	0	0	0	0	0	Limb	tiva	2	#NULL!	#NULL!
1	55	Male	65.4	0	0	3210	0	12	0	0		1	20	44	68	5	4	2	8	6	4	1	0	0	0	0	0	0	0	1	0	Abdomen - HBP	gas	10	21	1
2	78	Female	74	0	0	2530	0	6	0	20	PANADOL 1000MG	1	19	43	#NULL!	5	2	#NULL!	6	4	#NULL!	0	0	0	0	1	0	1	0	0	0	Spine	gas	4	3	#NULL!
2	39	Female	74	0	1	0	100	6	0	10		0	20	44	#NULL!	2	0	#NULL!	5	2	#NULL!	0	0	1	0	1	0	0	1	0	0	Abdomen - GYN	gas	15	4	#NULL!
3	44	Male	87	0	0	3200	100	9	0	20	PANADOL 1000MG	1	20	44	#NULL!	8	2	#NULL!	9	4	#NULL!	0	0	0	1	1	1	1	0	0	0	Spine	gas	7	19	#NULL!
2	74	Female	64.5	0	0	711.44	0	6	0	15	PANADOL 1000MG	1	15	39	#NULL!	2	2	#NULL!	5	4	#NULL!	0	0	0	0	0	1	1	1	0	0	Spine	gas	0	5	#NULL!
1	31	Male	74.3	0	0	6660	0	13	0	30		1	15	29	53	2	2	2	5	5	6	0	0	1	0	0	1	1	1	0	0	Abdomen - HBP	tiva	16.5	13.5	12
3	63	Male	68.5	0	0	4270	0	6	188.03	0		0	18	42	66	6	3	2	10	5	5	0	0	1	0	1	0	1	0	0	0	Head and Neck	tiva	10	4	1
2	38	Female	62	0	0	1810	0	10	0	20	PARACETAMOL 1000MG	1	16	40	#NULL!	2	2	#NULL!	6	5	#NULL!	1	0	0	1	1	0	0	0	0	0	Abdomen - GYN	tiva	5.4	7.6	#NULL!
3	82	Male	54.5	0	0	60	0	4.5	0	25		1	20	#NULL!	#NULL!	2	#NULL!	#NULL!	3	#NULL!	#NULL!	0	0	1	0	1	0	0	0	0	0	Limb	gas	3	#NULL!	#NULL!
2	26	Female	90	0	0	3310	0	7.5	0	30	PARACETAMOL 1000MG	1	18	#NULL!	#NULL!	1	#NULL!	#NULL!	2	#NULL!	#NULL!	0	0	0	0	0	0	0	0	0	0	Spine	gas	0	#NULL!	#NULL!
2	53	Female	61	0	0	0	0	0	0	0		0	13	#NULL!	#NULL!	#NULL!	#NULL!	#NULL!	#NULL!	#NULL!	#NULL!	1	1	1	0	1	0	0	0	0	0	Abdomen - GYN	tiva	17	#NULL!	#NULL!
2	48	Female	52	0	0	1640	100	7	0	0	PARACETAMOL 1000MG	1	20	#NULL!	#NULL!	2	#NULL!	#NULL!	4	#NULL!	#NULL!	0	0	1	0	1	0	0	1	0	0	Abdomen - GYN	tiva	1	#NULL!	#NULL!
2	66	Male	68	0	0	0	0	8	806	0	PARACETAMOL 1000MG	1	26	#NULL!	#NULL!	1	#NULL!	#NULL!	2	#NULL!	#NULL!	0	0	0	0	0	0	0	0	0	0	Abdomen - URO	tiva	4	#NULL!	#NULL!
2	73	Male	69.4	0	0	666.54	100	6	0	0	PANADOL 2000MG	1	15	39	#NULL!	2	0	#NULL!	4	7	#NULL!	0	0	1	0	1	0	0	0	1	0	Abdomen - URO	gas	2	6	#NULL!
3	69	Female	68	0	0	0	0	0	0	0		0	29	#NULL!	#NULL!	5	#NULL!	#NULL!	6	#NULL!	#NULL!	0	0	1	0	1	0	1	0	0	0	Abdomen - CRT	gas	10	#NULL!	#NULL!
1	42	Female	77	0	0	0	100	5	0	0	PANADOL 1000MG, VOLTAREN 75MG	1	20	#NULL!	#NULL!	2	#NULL!	#NULL!	5	#NULL!	#NULL!	1	0	0	0	1	0	1	0	0	0	Abdomen - GYN	gas	11	#NULL!	#NULL!
2	62	Female	42	0	0	854.7	100	6	0	20		0	22	46	#NULL!	2	3	#NULL!	5	5	#NULL!	1	1	1	0	1	0	0	1	0	0	Abdomen - UGI	gas	13	4	#NULL!
2	21	Male	91	0	0	2670	0	10.5	0	20		0	22	46	#NULL!	0	0	#NULL!	4	2	#NULL!	0	0	1	1	1	1	1	0	0	0	Limb	tiva	30	4	#NULL!
3	44	Male	53.5	0	0	2285	0	5	0	0	PARACETAMOL 1000MG	1	20	44	68	1	1	0	3	4	2	0	0	1	0	1	0	0	0	0	0	Abdomen - URO	gas	14	6	0
2	71	Male	51	0	0	2940	0	10	0	40		0	24	48	#NULL!	2	2	#NULL!	5	4	#NULL!	0	0	0	0	0	0	0	0	0	0	Abdomen - HBP	gas	24	28	#NULL!
3	87	Female	45	0	0	651.15	0	5	0	0		0	29	53	78	#NULL!	#NULL!	1	#NULL!	#NULL!	4	0	0	1	0	0	0	0	0	0	0	Abdomen - CRT	gas	12.8	11.2	5
2	72	Male	77	0	0	7730	0	7.5	105.8	30		1	14	38	62	1	2	1	2	5	2	0	0	1	1	1	0	0	0	0	0	Abdomen - HBP	tiva	2	1	1
3	81	Male	50	0	0	997.5	0	7	0	0	PARACETAMOL 1000MG	1	24	#NULL!	#NULL!	1	#NULL!	#NULL!	4	#NULL!	#NULL!	0	0	0	0	0	0	0	0	0	0	Limb	tiva	0	#NULL!	#NULL!
2	55	Male	67.3	0	0	2080	75	7.5	0	25	PARACETAMOL 1000MG	0	16	30	#NULL!	3	0	#NULL!	6	1	#NULL!	0	0	1	0	0	0	0	0	0	0	Limb	tiva	6	3.58	#NULL!
2	49	Female	55	0	0	0	0	4.5	0	0	PARACETAMOL 800MG	1	26	#NULL!	#NULL!	3	#NULL!	#NULL!	5	#NULL!	#NULL!	1	0	0	0	0	0	0	0	0	0	Abdomen - GYN	gas	26	#NULL!	#NULL!
3	82	Female	40	0	0	879.2	0	5	0	20	PARACETAMOL 500MG	1	24	48	72	1	1	1	5	6	6	0	0	1	0	0	0	0	0	1	0	Abdomen - other	gas	10	32	13
2	60	Male	61.5	0	0	4050	0	7.5	0	0	PARACETAMOL 1000MG	1	24	48	72	2	2	4	6	6	6	0	0	0	0	1	0	1	0	1	0	Spine	tiva	19	8	8
2	49	Male	77	0	0	2495	0	6	0	30	PARACETAMOL 1000MG	1	13	27	51	3	3	2	8	6	4	0	0	0	0	0	0	0	0	0	0	Abdomen - CRT	gas	24	21	9
3	76	Female	65	0	0	177.45	100	4	0	0	PARACETAMOL 1000MG	1	24	48	72	2	1	6	6	7	10	0	0	1	0	1	0	0	0	0	0	Limb	gas	2	12	5
3	36	Female	54	0	0	959.3	100	10	0	50		0	24	48	72	1	1	3	5	5	5	0	0	0	0	1	1	1	1	0	0	Abdomen - other	gas	14	15	50
3	76	Female	60	0	0	846	0	5	0	20		1	20	44	#NULL!	6	0	#NULL!	8	2	#NULL!	0	0	1	0	1	0	1	1	0	0	Limb	tiva	1	1	#NULL!
3	43	Female	53.1	0	0	865.42	0	22.5	0	0		1	24	48	72	1	3	3	5	5	6	0	0	1	0	0	0	1	0	0	0	Abdomen - HBP	gas	13	8	9
3	50	Male	53	0	0	1250	100	3	0	20	PARACETAMOL 1000MG	0	14	#NULL!	#NULL!	2	#NULL!	#NULL!	5	#NULL!	#NULL!	0	0	1	0	0	0	0	0	0	0	Abdomen - URO	gas	21	#NULL!	#NULL!
3	40	Male	117	0	0	3560	100	8	0	25	PARACETAMOL 1000MG	1	14	#NULL!	#NULL!	3	#NULL!	#NULL!	7	#NULL!	#NULL!	1	1	0	0	0	1	0	1	0	0	Abdomen - URO	gas	5	#NULL!	#NULL!
2	49	Male	62	0	0	0	0	7	0	0	PARACETAMOL 1000MG	0	13	37	61	0	0	2	2	2	3	0	0	1	0	1	0	0	0	0	0	Abdomen - UGI	gas	9	13	6
2	82	Male	50	0	0	1570	0	3	0	10		1	14	#NULL!	#NULL!	3	#NULL!	#NULL!	5	#NULL!	#NULL!	1	1	0	0	1	1	0	0	0	0	Spine	gas	8	#NULL!	#NULL!
2	80	Female	55	0	0	1840	0	5	0	15	PARACETAMOL 1000MG	1	18	#NULL!	#NULL!	1	#NULL!	#NULL!	3	#NULL!	#NULL!	0	0	0	0	1	1	1	0	0	0	Spine	gas	4	#NULL!	#NULL!
3	78	Male	86	0	0	1300	0	5	0	0	PARACETAMOL 750MG	1	17	#NULL!	#NULL!	1	#NULL!	#NULL!	2	#NULL!	#NULL!	0	0	0	0	1	0	0	0	0	0	PLASTIC & RECONSTRUCTION	gas	2	#NULL!	#NULL!
3	51	Female	44.7	0	0	860.92	200	5.5	0	15	PARACETAMOL 600MG	1	20	44	#NULL!	3	1	#NULL!	5	3	#NULL!	0	0	1	0	1	0	0	0	0	0	Abdomen - GYN	gas	31	6	#NULL!
2	67	Male	63.6	0	0	4990	0	8	0	20		1	20	44	68	5	5	5	8	10	9	0	0	1	0	1	1	1	0	0	0	Abdomen - HBP	gas	9	7	18
2	41	Female	61	0	0	3250	200	0	0	20	PARACETAMOL 1000MG	1	16	40	64	4	4	3	7	9	8	0	0	1	0	1	0	1	1	0	0	Abdomen - GYN	tiva	32	45	0
3	61	Female	59	0	0	1420	0	7	0	10		1	18	42	#NULL!	2	2	#NULL!	4	3	#NULL!	1	0	0	0	0	0	0	0	0	0	Limb	gas	16	7	#NULL!
2	58	Male	81	0	0	3170	0	8	67.67	0	PARACETAMOL 1000MG	1	22	#NULL!	#NULL!	0	#NULL!	#NULL!	2	#NULL!	#NULL!	0	0	1	0	1	0	0	0	0	0	Abdomen - URO	tiva	2	#NULL!	#NULL!
2	62	Male	60	0	0	0	0	7	55.2	0	PARACETAMOL 1000MG	1	16	40	#NULL!	4	1	#NULL!	6	2	#NULL!	0	0	1	0	1	0	0	0	0	0	Abdomen - URO	tiva	5	1	#NULL!
2	66	Female	50	0	0	357.5	0	6	0	0	PARACETAMOL 1000MG	1	24	48	72	#NULL!	3	1	#NULL!	7	7	0	0	1	0	1	0	0	0	0	0	Abdomen - other	gas	#NULL!	#NULL!	4
2	81	Female	59	0	0	982.94	100	0	0	0	PARACETAMOL 1000MG	1	14	38	#NULL!	2	2	#NULL!	4	4	#NULL!	0	0	1	0	1	0	0	0	0	0	Abdomen - URO	gas	11	7	#NULL!
2	43	Female	66.1	0	0	3460	0	8	0	25	PARACETAMOL 1000MG	1	18	42	66	8	5	2	10	8	5	0	0	1	0	1	0	1	0	0	0	Abdomen - GYN	gas	11	3	1
3	55	Female	77	0	0	2580	481	5	0	0	PARACETAMOL 1000MG	1	17	41	65	5	2	2	6	6	5	0	0	1	0	1	0	0	0	0	0	Abdomen - CRT	tiva	17	24	8
3	30	Female	36	0	0	935.24	0	7	0	5		0	10	34	58	5	7	2	5	8	6	0	0	1	0	1	0	0	0	0	0	Abdomen - UGI	gas	24	50	37
2	54	Male	59.9	0	0	3810	0	9	0	0		0	17	#NULL!	#NULL!	2	#NULL!	#NULL!	2	#NULL!	#NULL!	0	0	1	0	1	0	0	0	0	0	Limb	gas	16	#NULL!	#NULL!
1	48	Female	57	0	0	873.24	100	4.5	0	0	VOLTAREN 62.5, PARACETAMOL 1000MG	0	23	#NULL!	#NULL!	3	#NULL!	#NULL!	4	#NULL!	#NULL!	0	0	0	0	1	1	1	0	0	0	Abdomen - GYN	gas	9	#NULL!	#NULL!
2	40	Female	74	0	0	2080	100	7.5	0	0	PARACETAMOL 1000MG, VOLTAREN 75MG	1	18	#NULL!	#NULL!	2	#NULL!	#NULL!	5	#NULL!	#NULL!	0	0	0	0	1	1	1	0	0	0	Abdomen - GYN	gas	19	#NULL!	#NULL!
2	45	Female	46	0	0	2250	0	6	0	0		1	17	41	#NULL!	2	2	#NULL!	5	3	#NULL!	0	0	1	0	0	0	1	0	0	0	Abdomen - HBP	gas	25	6	#NULL!
2	72	Female	62	0	1	3230	200	15	0	0		0	16	40	64	2	2	1	3	3	3	0	0	0	0	0	0	0	0	0	0	OMD	gas	#NULL!	#NULL!	10
2	21	Male	90	0	0	1870	0	7.5	0	0	PARACETAMOL 1000MG	1	20	44	#NULL!	3	0	#NULL!	7	2	#NULL!	0	0	0	0	1	1	0	0	0	0	Limb	gas	25	2	#NULL!
2	43	Female	64	0	0	4010	0	9	0	15		1	15	39	63	2	5	0	3	8	8	0	0	0	0	0	1	1	0	0	0	Abdomen - HBP	gas	5	19	8
2	50	Female	69.3	0	0	6900	0	15	0	60		1	13	37	60	1	3	4	3	6	5	0	0	1	0	1	0	0	0	0	0	Head and Neck	tiva	4	12	7
3	64	Female	74	0	0	444	75	4	0	0		0	16	#NULL!	#NULL!	2	#NULL!	#NULL!	2	#NULL!	#NULL!	0	0	0	0	0	0	0	0	0	0	Abdomen - VAS	gas	12	#NULL!	#NULL!
2	42	Male	62.4	0	0	3175	0	10	0	30		1	18	42	66	0	0	2	7	6	6	0	0	0	0	0	0	1	0	0	0	Abdomen - HBP	gas	25	63	12
3	74	Male	68	0	0	1110	100	6	0	0	PARACETAMOL 1000MG	1	20	44	68	0	0	0	5	4	2	0	0	1	0	1	0	0	0	0	0	Abdomen - URO	gas	15	10	4
2	73	Female	56	0	0	2245	150	6	0	10	PARACETAMOL 1000MG	1	12	36	60	1	0	0	3	5	1	0	0	0	0	0	0	0	0	0	0	Limb	tiva	4	2	3
2	61	Female	65.5	0	0	7100	100	12	0	30	PARACETAMOL 1000MG	1	10	34	58	#NULL!	0	0	#NULL!	5	5	0	0	1	0	1	0	1	0	0	0	Abdomen - other	gas	#NULL!	#NULL!	23
2	73	Male	55	0	0	1240	0	5	41	0	PARACETAMOL 1000MG	1	20	44	#NULL!	0	0	#NULL!	1	1	#NULL!	0	0	1	0	0	0	0	0	0	0	Abdomen - CRT	tiva	11	0	#NULL!
2	53	Female	56.5	0	0	1470	100	7	2	0	PARACETAMOL 1000MG	1	19	43	67	8	8	3	8	9	7	1	0	1	0	1	0	1	1	0	0	Abdomen - CRT	gas	31	20	8
3	68	Female	62.1	0	0	0	0	7	0	0		0	16	40	64	0	0	0	9	9	7	1	1	1	0	1	0	0	1	0	0	Limb	gas	24	3	10
2	66	Male	70.1	0	0	7870	0	15	0	60		0	16	40	#NULL!	2	2	#NULL!	5	4	#NULL!	0	0	1	0	0	0	0	0	0	0	Abdomen - HBP	tiva	3	9	#NULL!
3	47	Male	64.5	0	0	1040	0	3	0	0	PARACETAMOL 1000MG	1	20	44	#NULL!	3	1	#NULL!	4	3	#NULL!	0	0	0	0	0	1	0	0	0	0	Head and Neck	tiva	7	0	#NULL!
3	70	Male	70	0	0	1700	0	7	0	20		0	26	50	74	0	0	0	2	2	1	0	0	1	0	0	0	0	0	0	0	Abdomen - other	gas	60	14	5
2	59	Female	41	0	0	451	0	6	0	15	PARACETAMOL 600MG	0	24	48	72	1	0	0	3	3	2	0	0	1	0	1	0	0	0	0	0	Abdomen - other	gas	4	8	0
2	81	Female	47	0	1	3000	0	5	0	0	PARACETAMOL 1000MG	1	15	39	63	#NULL!	2	2	#NULL!	4	4	0	0	0	0	0	0	0	0	0	0	Abdomen - UGI	tiva	#NULL!	#NULL!	#NULL!
3	79	Male	70	0	1	808.5	200	7	0	10		0	8	32	#NULL!	#NULL!	2	#NULL!	#NULL!	4	#NULL!	0	0	0	0	0	0	0	0	0	0	Abdomen - URO	gas	#NULL!	#NULL!	#NULL!
2	56	Female	59	0	0	0	0	15	57.13	25	PARACETAMOL 1000MG	1	16	40	#NULL!	1	1	#NULL!	5	4	#NULL!	0	0	0	0	1	0	0	1	0	0	Abdomen - CRT	tiva	28	6	#NULL!
2	69	Female	48	0	0	1510	0	7	0	0	PARACETAMOL 1000MG	1	18	42	#NULL!	2	2	#NULL!	4	4	#NULL!	0	0	1	0	1	0	0	1	0	0	Abdomen - GYN	gas	13	0	#NULL!
2	84	Female	54	0	0	1380	0	5	0	0	PARACETAMOL 1000MG	1	20	44	68	4	2	2	5	5	3	0	0	1	0	0	0	0	0	0	0	Abdomen - GYN	gas	10	11	2
3	80	Female	46	0	0	2380	75	9	0	0	PARACETAMOL 800MG	0	16	40	64	3	2	2	6	5	4	0	0	1	0	1	0	0	1	0	0	Abdomen - URO	gas	14	8	1
2	19	Female	50	0	0	2490	0	10.5	24	25	PARACETAMOL 1000MG	1	16	40	64	6	3	3	8	6	6	0	0	1	0	1	0	1	0	0	0	Abdomen - CRT	gas	36	42	18
2	54	Male	61	0	0	5220	0	3	0	50	PARACETAMOL 1000MG	1	17	41	65	0	0	0	0	2	0	0	0	1	0	0	0	0	0	0	0	Abdomen - HBP	tiva	#NULL!	#NULL!	#NULL!
2	76	Female	76	0	0	1006	100	6	0	0		0	18	42	#NULL!	2	3	#NULL!	6	6	#NULL!	0	0	0	0	1	0	0	1	0	0	Abdomen - GYN	gas	10	0	#NULL!
1	42	Male	68	0	0	0	0	15	0	60		0	11	35	59	3	1	2	7	1	6	0	0	0	0	1	1	1	0	1	0	Limb	gas	19.5	19.5	15
2	75	Female	53	0	0	2960	0	0	0	0	PARACETAMOL 800MG	1	20	44	#NULL!	2	2	#NULL!	4	4	#NULL!	0	0	0	0	0	0	0	0	0	0	OMD	tiva	4	0	#NULL!
3	67	Female	52	0	0	1140	75	5	0	20	PARACETAMOL 1000MG	1	21	45	69	0	0	0	4	4	3	0	0	0	0	0	0	0	0	0	0	Abdomen - CRT	gas	12	9	3
2	41	Female	50	0	0	1720	0	5	32	20		1	18	42	66	1	1	1	6	5	5	1	0	0	0	0	0	0	0	0	0	Abdomen - URO	gas	30	8	4
3	74	Male	98	0	0	0	50	10.5	0	0	PARACETAMOL 1000MG	1	19	43	67	5	0	0	6	9	4	0	0	1	0	1	0	0	0	0	0	Abdomen - VAS	gas	5	5	2
3	63	Female	38	0	0	1100	75	4	0	10		1	24	#NULL!	#NULL!	1	#NULL!	#NULL!	3	#NULL!	#NULL!	1	1	0	0	1	1	1	0	0	0	Abdomen - CRT	gas	3	#NULL!	#NULL!
3	62	Female	73	1	0	0	100	7	0	10		1	18	42	66	2	3	1	6	4	3	0	0	0	0	0	0	0	1	0	0	Limb	gas	39	23	13
3	77	Female	40	0	0	1060	50	7	0	35		0	15	39	#NULL!	#NULL!	#NULL!	#NULL!	#NULL!	#NULL!	#NULL!	0	0	0	0	0	0	0	0	0	0	Abdomen - URO	gas	11	11	#NULL!
2	48	Male	65.4	0	0	3870	0	9	0	0		1	13	37	61	5	3	2	6	3	1	0	0	1	0	1	0	0	0	0	0	Abdomen - URO	gas	8	6	2
2	60	Male	56	0	0	0	100	7.5	0	20		0	18	42	#NULL!	0	0	#NULL!	2	0	#NULL!	0	0	0	0	0	0	0	0	0	0	Limb	gas	0	0	#NULL!
2	81	Male	55.4	0	0	6690	0	8	0	50		0	24	48	72	#NULL!	2	3	#NULL!	#NULL!	4	0	0	0	1	1	0	0	1	0	0	Head and Neck	gas	#NULL!	#NULL!	29
[truncated: 2,204 more rows]
